# Supplementary material for: Transcriptome Analysis Reveals Altered Expression of Memory and Neurotransmission Associated Genes in the REM Sleep Deprived Rat Brain
Source: Front Mol Neurosci. 2017 Mar 17;10:67. doi: 10.3389/fnmol.2017.00067 (PMC5355427; doi:10.3389/fnmol.2017.00067)
Supplement: Supplementary file 1 [file Data_Sheet_1.XLSX]

## Sheet: Down regulated genes REMSD
	Down Regulated genes after REM Sleep Deprivation ( P value <0.05)
REMS Deprived_FPKM	Free Moving Control_FPKM	log2(fold_change)	p_value	Gene Symbol	Protein names
0	3.3774	1.79769e+308	0.00205467	Cr1l	Complement component receptor 1-like protein (Antigen 5I2) (Complement regulatory protein Crry)
250.305	1094.73	2.12882	0.000241153	Hba2	Hemoglobin subunit alpha-1/2 (Alpha-1/2-globin) (Hemoglobin alpha-1/2 chain)
4.88201	9.88139	1.01724	0.00831537	Xkr4	XK-related protein 4
1.56095	3.46419	1.15009	0.025798	Npepo	Aminopeptidase O (AP-O) (EC 3.4.11.-)
0.559393	7.45983	3.73721	0.00261243	Hist1h2ail	Histone H3.1
29.1336	54.95	0.915437	0.0111285	Snx10	Protein Snx10 (Sorting nexin 10) (Sorting nexin 10, isoform CRA_b)
4.25431	11.2586	1.40403	0.000917532	Cdyl	Chromodomain Y-like protein (CDY-like) (EC 2.3.1.48)
5.10395	11.6568	1.19148	0.0125996	Bri3bp	Bri3 binding protein (Protein Bri3bp) (Similar to BRI3-binding protein)
0.154378	6.90638	5.48339	0.000321996	Clec2g	C-type lectin domain family 2 member D11 (C-type lectin-related protein B) (Clr-b) (Lectin-like transmembrane protein) (Osteoclast inhibitory lectin)
2.47483	5.20718	1.07318	0.0165958	Bbx	Bobby sox homolog (Drosophila) (Protein Bbx)
4.14396	8.16697	0.97879	0.0391532	Ralgps2	Ralgps2 protein
4.57543	7.42978	0.699412	0.0498874	Vps13a	NA
1.5525	3.30982	1.09216	0.0103622	Zbtb20	Protein Zbtb20 (Zinc finger and BTB domain containing 20 (Predicted), isoform CRA_b)
0	4.34527	1.79769e+308	0.000454063	Hist1h1a	Histone H1.1 (Histone H1a)
0.352539	7.06422	4.32467	0.000400943	Hist1h2bo	Histone H2B
0.338721	1.05596	1.64039	0.028739	Ptpn22	Protein Ptpn22 (Protein tyrosine phosphatase, non-receptor type 22 (Lymphoid) (Predicted))
2.69252	5.10683	0.923471	0.0365996	Klhl28	BTB (POZ) domain containing 5 (Predicted) (Protein Klhl28)
0.610213	1.34206	1.13707	0.0445894	Ranbp17	Protein Ranbp17 (Putative uncharacterized protein RGD1562576_predicted)
0.818407	7.80835	3.25413	0.00042814	Hist1h2an	Histone H2A
2.23757	23.7057	3.40523	1.63117e-05	Hist2h3c2	Histone H3
3.08384	8.78196	1.50982	0.000171277	Rc3h2	Membrane associated DNA binding protein (Predicted) (Protein Rc3h2)
2.81897	5.40971	0.940386	0.00879723	Lrp1b	NA
1.2573	9.70538	2.94846	0.00342104	Hist1h2bd	Histone H2B
2.30812	5.16115	1.16097	0.00969914	Zfx	Protein Zfx (Zinc finger protein X-linked (Predicted), isoform CRA_a)
0.31567	4.124	3.70756	0.0195338	Hist1h2bk	Histone H2B
0.282038	3.31792	3.55632	0.00439732	Hist1h1b	Histone H1.5
0.600469	9.97596	4.05429	0.000982311	Hist1h2ak	Histone H2A
0.122422	1.29482	3.40282	0.0339515	Hist3h2bb	Histone H2B
6.00469	20.3082	1.7579	0.00566455	Hist2h2ab	Histone H2A
4.39045	14.1053	1.6838	3.07372e-05	Lnpep	Leucyl-cystinyl aminopeptidase (Cystinyl aminopeptidase) (EC 3.4.11.3) (GP160) (Insulin-regulated membrane aminopeptidase) (Insulin-responsive aminopeptidase) (IRAP) (Oxytocinase) (OTase) (Placental leucine aminopeptidase) (P-LAP) (Vesicle protein of 165 kDa) (Vp165)
0	83.4029	1.79769e+308	1.05387e-07	Hist2h4	Histone H4 [Cleaved into: Osteogenic growth peptide (OGP)]
21.3198	47.9587	1.1696	0.00113942	RGD1311783	Protein RGD1311783 (Similar to RIKEN cDNA 2010012O05 (Predicted))
3.31718	5.72617	0.787613	0.0442226	Ubn2	Ubinuclein-2
1.38421	3.53584	1.35299	0.00895572	RGD1562608	Protein RGD1562608 (Similar to KIAA1328 protein (Predicted))
0.407034	1.97186	2.27634	0.00576811	Zfp458	NA
0	1.55931	1.79769e+308	0.0106127	Plec	NA
14.7089	35.7284	1.28038	0.00789806	LOC498592	LRRGT00185
0.321146	1.84948	2.52582	0.0263888	Vcan	Versican core protein (Chondroitin sulfate proteoglycan core protein 2) (Chondroitin sulfate proteoglycan 2) (Glial hyaluronate-binding protein) (GHAP) (Large fibroblast proteoglycan) (PG-M) (Fragments)
35.9189	95.9682	1.41781	0.021391	LOC100362110	LRRGT00155
3.35659	6.10233	0.862363	0.0470142	Zbtb41	Protein Zbtb41
5.14347	11.2877	1.13394	0.00190162	Ube3a	Protein Ube3a
1.60323	3.21083	1.00196	0.0488807	Ndst4	Protein Ndst4
3.42629	8.25804	1.26915	0.00127484	Rtel1	Regulator of telomere elongation helicase 1 (EC 3.6.4.12)
2.28708	4.03964	0.820721	0.0223067	Ahnak	NA
0.49405	1.25104	1.3404	0.0463311	Ddc	Aromatic-L-amino-acid decarboxylase (AADC) (EC 4.1.1.28) (DOPA decarboxylase) (DDC)
2.17555	4.29994	0.982936	0.0311526	Ago3	NA
0.458018	56.9957	6.95931	3.69506e-06	Hist1h4m	Histone H4 [Cleaved into: Osteogenic growth peptide (OGP)]
2.33435	5.3739	1.20295	0.00392317	Pcdh11x	NA
6.98891	16.3452	1.22572	0.000692021	Grin2b	Glutamate receptor ionotropic, NMDA 2B (GluN2B) (Glutamate [NMDA] receptor subunit epsilon-2) (N-methyl D-aspartate receptor subtype 2B) (NMDAR2B) (NR2B)
1.59949	47.7896	4.90101	9.30367e-14	Pmch	Pro-MCH [Cleaved into: Neuropeptide-glycine-glutamic acid (NGE) (Neuropeptide G-E); Neuropeptide-glutamic acid-isoleucine (NEI) (Neuropeptide E-I); Melanin-concentrating hormone (MCH)]
8.3229	15.0174	0.851478	0.0318718	Gabrb1	Gamma-aminobutyric acid receptor subunit beta-1 (GABA(A) receptor subunit beta-1)
0.101707	2.14898	4.40116	0.0264573	Lgals5	Galectin-5 (Gal-5) (RL-18)
0.954767	22.3009	4.54581	3.64075e-07	Oxt	Oxytocin-neurophysin 1 (OT-NPI) [Cleaved into: Oxytocin (Ocytocin); Neurophysin 1]
133.366	535.224	2.00475	0.0227812	Hba1	Hemoglobin alpha, adult chain 2 (RCG34636, isoform CRA_a)
1.08902	8.3461	2.93807	0.000846357	Hcrt	Orexin (Hypocretin) (Hcrt) [Cleaved into: Orexin-A (Hypocretin-1) (Hcrt1); Orexin-B (Hypocretin-2) (Hcrt2)]
1.09326	4.84571	2.14807	0.000193992	Alas2	5-aminolevulinate synthase, erythroid-specific, mitochondrial (ALAS-E) (EC 2.3.1.37) (5-aminolevulinic acid synthase 2) (Delta-ALA synthase 2) (Delta-aminolevulinate synthase 2)
1.00911	29.624	4.87561	5.80323e-09	Avp	Vasopressin-neurophysin 2-copeptin (AVP-NPII) [Cleaved into: Arg-vasopressin (Arginine-vasopressin); Neurophysin 2 (Neurophysin-I); Copeptin]
11.6475	20.5133	0.81654	0.0369279	Hist3h2a	Histone H2A type 3
0	1.57442	1.79769e+308	0.0156755	Kitlg	Stem cell factor KL-2
36.0499	65.7798	0.867651	0.0232324	Tspan2	Tetraspanin-2 (Tspan-2)
0	14.8089	1.79769e+308	0.000174544	Hist1h2bl	Histone H2B type 1
5.3065	17.5619	1.72661	0.00011112	Hist1h4b	Histone H4 [Cleaved into: Osteogenic growth peptide (OGP)]
6.02336	12.768	1.0839	0.00569796	Gucy1a2	Guanylate cyclase soluble subunit alpha-2 (GCS-alpha-2) (EC 4.6.1.2)
202.085	1271.58	2.65359	1.13796e-09	Hbb	Hemoglobin subunit beta-1 (Beta-1-globin) (Hemoglobin beta chain, major-form) (Hemoglobin beta-1 chain)
1.08461	4.61272	2.08844	0.0323816	S100a9	Protein S100-A9 (Calgranulin-B) (Migration inhibitory factor-related protein 14) (MRP-14) (p14) (Myeloid-related protein 14) (S100 calcium-binding protein A9)
26.4987	43.7549	0.723525	0.0498768	Rbm3	Putative RNA-binding protein 3 (RNA binding motif protein 3, isoform CRA_a)
0.929888	3.03702	1.70753	0.00281129	Slc5a3	Sodium myo-inositol transporter 1
0	2.93008	1.79769e+308	0.0201841	S100a8	Protein S100-A8 (Calgranulin-A) (Migration inhibitory factor-related protein 8) (MRP-8) (p8) (S100 calcium-binding protein A8)
0.408681	1.20108	1.55529	0.0250693	Pde11a	Dual 3',5'-cyclic-AMP and -GMP phosphodiesterase 11A (EC 3.1.4.17) (EC 3.1.4.35) (cAMP and cGMP phosphodiesterase 11A)
9.73217	15.8948	0.707717	0.0472005	Lphn3	Latrophilin-3 (Calcium-independent alpha-latrotoxin receptor) (CIRL-3)
0	13.254	1.79769e+308	1.20744e-05	Hist1h1d	Histone H1.4 (H1d)
275.269	458.98	0.737592	0.0489216	Usmg5	Up-regulated during skeletal muscle growth protein 5 (Diabetes-associated protein in insulin-sensitive tissues)
1.01937	2.22124	1.12369	0.0491702	Map3k2	Protein Map3k2 (RCG49590)
3.74495	6.82802	0.866522	0.0488949	Sclt1	Sodium channel and clathrin linker 1 (Clathrin-associated protein 1A) (CAP-1A) (Sodium channel Nav1.8-binding protein) (Sodium channel-associated protein 1)
0.512818	1.6753	1.7079	0.0106695	Tph2	Tryptophan 5-hydroxylase 2 (EC 1.14.16.4) (Neuronal tryptophan hydroxylase) (Tryptophan 5-monooxygenase 2)
1.85514	4.21189	1.18293	0.0203809	Il1rapl1	Interleukin-1 receptor accessory protein-like 1 (IL-1-RAPL-1) (IL-1RAPL-1) (IL1RAPL-1) (X-linked interleukin-1 receptor accessory protein-like 1)
0	4.1839	1.79769e+308	0.00750886	Terc	NA
1.32406	13316	13.2959	0	Rmrp	NA
263.511	1002.14	1.92715	1.66636e-05	Bc1	NA
12.9453	34.6888	1.42205	0.000106563	Hmox2-ps1	NA

## Sheet: GO of down upon REMSD P<0.05
Gene ontology of Down Regulated genes after REM Sleep Deprivation ( P value <0.05)
Annotation Cluster 1	Enrichment Score: 3.2538454699182884
Category	Term	Count	%	PValue	Genes	List Total	Pop Hits	Pop Total	Fold Enrichment
GOTERM_CC_FAT	GO:0000786~nucleosome	6	9.375	2.20535e-07	HIST1H4M, HIST1H1D, HIST1H2BL, HIST1H4B, HIST1H1B, HIST1H2AIL, HIST2H3C2, HIST3H2A, HIST3H2BB, HIST1H2AN, HIST2H4	32	48	10776	42.0938
GOTERM_CC_FAT	GO:0032993~protein-DNA complex	6	9.375	1.28952e-06	HIST1H4M, HIST1H1D, HIST1H2BL, HIST1H4B, HIST1H1B, HIST1H2AIL, HIST2H3C2, HIST3H2A, HIST3H2BB, HIST1H2AN, HIST2H4	32	68	10776	29.7132
GOTERM_BP_FAT	GO:0006333~chromatin assembly or disassembly	7	10.9375	1.5322e-06	HIST1H4M, HIST1H1D, CDYL, HIST1H2BL, HIST1H4B, HIST1H1B, HIST1H2AIL, HIST2H3C2, HIST3H2A, HIST3H2BB, HIST1H2AN, HIST2H4	46	98	12092	18.7764
GOTERM_BP_FAT	GO:0006334~nucleosome assembly	6	9.375	3.6771e-06	HIST1H4M, HIST1H1D, HIST1H2BL, HIST1H4B, HIST1H1B, HIST1H2AIL, HIST2H3C2, HIST3H2A, HIST3H2BB, HIST1H2AN, HIST2H4	46	64	12092	24.644
GOTERM_BP_FAT	GO:0031497~chromatin assembly	6	9.375	4.61922e-06	HIST1H4M, HIST1H1D, HIST1H2BL, HIST1H4B, HIST1H1B, HIST1H2AIL, HIST2H3C2, HIST3H2A, HIST3H2BB, HIST1H2AN, HIST2H4	46	67	12092	23.5406
GOTERM_BP_FAT	GO:0034728~nucleosome organization	6	9.375	5.34575e-06	HIST1H4M, HIST1H1D, HIST1H2BL, HIST1H4B, HIST1H1B, HIST1H2AIL, HIST2H3C2, HIST3H2A, HIST3H2BB, HIST1H2AN, HIST2H4	46	69	12092	22.8582
GOTERM_BP_FAT	GO:0065004~protein-DNA complex assembly	6	9.375	6.15901e-06	HIST1H4M, HIST1H1D, HIST1H2BL, HIST1H4B, HIST1H1B, HIST1H2AIL, HIST2H3C2, HIST3H2A, HIST3H2BB, HIST1H2AN, HIST2H4	46	71	12092	22.2143
GOTERM_CC_FAT	GO:0000785~chromatin	7	10.9375	9.14222e-06	HIST1H4M, HIST1H1D, CDYL, HIST1H2BL, HIST1H4B, HIST1H1B, HIST1H2AIL, HIST2H3C2, HIST3H2A, HIST3H2BB, HIST1H2AN, HIST2H4	32	176	10776	13.3935
SP_PIR_KEYWORDS	methylation	7	10.9375	1.78144e-05	HIST1H4M, HIST1H1D, HIST1H2BL, HIST1H4B, RBM3, HIST1H2AIL, S100A9, HIST2H3C2, HIST3H2A, HIST3H2BB, HIST1H2AN, HIST2H4	38	137	8979	12.0732
GOTERM_BP_FAT	GO:0006323~DNA packaging	6	9.375	2.31367e-05	HIST1H4M, HIST1H1D, HIST1H2BL, HIST1H4B, HIST1H1B, HIST1H2AIL, HIST2H3C2, HIST3H2A, HIST3H2BB, HIST1H2AN, HIST2H4	46	93	12092	16.9593
GOTERM_BP_FAT	GO:0051276~chromosome organization	9	14.0625	2.9336e-05	HIST1H4M, HIST1H1D, HIST1H1B, HIST1H2AIL, HIST2H3C2, TERC, HIST2H4, CDYL, HIST1H4B, HIST1H2BL, HIST3H2A, HIST3H2BB, RTEL1, HIST1H2AN	46	337	12092	7.02026
INTERPRO	IPR007125:Histone core	4	6.25	4.66314e-05	HIST1H4M, HIST1H2BL, HIST1H4B, HIST1H2AIL, HIST2H3C2, HIST3H2A, HIST3H2BB, HIST1H2AN, HIST2H4	42	18	10240	54.1799
SP_PIR_KEYWORDS	nucleosome core	4	6.25	8.14075e-05	HIST1H4M, HIST1H2BL, HIST1H4B, HIST1H2AIL, HIST2H3C2, HIST3H2A, HIST3H2BB, HIST1H2AN, HIST2H4	38	21	8979	45.0075
SP_PIR_KEYWORDS	chromosomal protein	5	7.8125	0.000122186	HIST1H4M, HIST1H1D, HIST1H2BL, HIST1H4B, HIST1H2AIL, HIST2H3C2, HIST3H2A, HIST3H2BB, HIST1H2AN, HIST2H4	38	63	8979	18.7531
KEGG_PATHWAY	rno05322:Systemic lupus erythematosus	5	7.8125	0.000127415	HIST1H4M, GRIN2B, HIST1H2BL, HIST1H4B, HIST1H2AIL, HIST2H3C2, HIST3H2A, HIST3H2BB, HIST1H2AN, HIST2H4	18	90	5590	17.2531
GOTERM_CC_FAT	GO:0044427~chromosomal part	7	10.9375	0.000212754	HIST1H4M, HIST1H1D, CDYL, HIST1H2BL, HIST1H4B, HIST1H1B, HIST1H2AIL, HIST2H3C2, HIST3H2A, HIST3H2BB, HIST1H2AN, HIST2H4	32	309	10776	7.62864
GOTERM_BP_FAT	GO:0006325~chromatin organization	7	10.9375	0.000311343	HIST1H4M, HIST1H1D, CDYL, HIST1H2BL, HIST1H4B, HIST1H1B, HIST1H2AIL, HIST2H3C2, HIST3H2A, HIST3H2BB, HIST1H2AN, HIST2H4	46	251	12092	7.33102
GOTERM_CC_FAT	GO:0005694~chromosome	7	10.9375	0.000416059	HIST1H4M, HIST1H1D, CDYL, HIST1H2BL, HIST1H4B, HIST1H1B, HIST1H2AIL, HIST2H3C2, HIST3H2A, HIST3H2BB, HIST1H2AN, HIST2H4	32	350	10776	6.735
CHROMOSOME	17	9	14.0625	0.000922243	HIST1H4M, HIST1H1D, HIST1H1B, HIST1H1A, HIST1H2AIL, HIST2H3C2, HIST2H4, CDYL, HIST1H4B, HIST1H2BL, HIST3H2A, HIST3H2BB, NPEPO, HIST1H2AN	63	1107	33733	4.35321
SP_PIR_KEYWORDS	citrullination	3	4.6875	0.00125249	HIST1H4M, HIST1H4B, HIST1H2AIL, HIST2H3C2, HIST3H2A, HIST1H2AN, HIST2H4	38	13	8979	54.5283
GOTERM_BP_FAT	GO:0034622~cellular macromolecular complex assembly	6	9.375	0.00178785	HIST1H4M, HIST1H1D, HIST1H2BL, HIST1H4B, HIST1H1B, HIST1H2AIL, HIST2H3C2, HIST3H2A, HIST3H2BB, HIST1H2AN, HIST2H4	46	237	12092	6.65493
GOTERM_BP_FAT	GO:0034621~cellular macromolecular complex subunit organization	6	9.375	0.00290625	HIST1H4M, HIST1H1D, HIST1H2BL, HIST1H4B, HIST1H1B, HIST1H2AIL, HIST2H3C2, HIST3H2A, HIST3H2BB, HIST1H2AN, HIST2H4	46	265	12092	5.95176
GOTERM_BP_FAT	GO:0065003~macromolecular complex assembly	7	10.9375	0.0147846	HIST1H4M, HIST1H1D, HIST1H2BL, HIST1H4B, HIST1H1B, HIST1H2AIL, HIST2H3C2, HIST3H2A, HIST3H2BB, HBB, HIST1H2AN, HIST2H4	46	544	12092	3.38251
GOTERM_MF_FAT	GO:0003677~DNA binding	12	18.75	0.0158273	HIST1H4M, ZBTB20, HIST1H1D, HIST1H1B, HIST1H1A, HIST1H2AIL, BBX, HIST2H3C2, TERC, HIST2H4, HIST1H4B, HIST1H2BL, RC3H2, HIST3H2A, HIST3H2BB, RTEL1, HIST1H2AN	49	1348	11963	2.17338
GOTERM_BP_FAT	GO:0043933~macromolecular complex subunit organization	7	10.9375	0.0190946	HIST1H4M, HIST1H1D, HIST1H2BL, HIST1H4B, HIST1H1B, HIST1H2AIL, HIST2H3C2, HIST3H2A, HIST3H2BB, HBB, HIST1H2AN, HIST2H4	46	576	12092	3.1946
SP_PIR_KEYWORDS	isopeptide bond	4	6.25	0.0251141	HIST1H4M, HIST1H1D, HIST1H2BL, HIST1H4B, HIST3H2A, HIST3H2BB, HIST1H2AN, HIST2H4	38	154	8979	6.13739
GOTERM_CC_FAT	GO:0043228~non-membrane-bounded organelle	11	17.1875	0.0271471	HIST1H4M, HIST1H1D, HIST1H1B, HIST1H2AIL, HIST2H3C2, KITLG, UBN2, HIST2H4, CDYL, GRIN2B, HIST1H4B, HIST1H2BL, HIST3H2A, HIST3H2BB, HIST1H2AN, PLEC	32	1823	10776	2.03195
GOTERM_CC_FAT	GO:0043232~intracellular non-membrane-bounded organelle	11	17.1875	0.0271471	HIST1H4M, HIST1H1D, HIST1H1B, HIST1H2AIL, HIST2H3C2, KITLG, UBN2, HIST2H4, CDYL, GRIN2B, HIST1H4B, HIST1H2BL, HIST3H2A, HIST3H2BB, HIST1H2AN, PLEC	32	1823	10776	2.03195
SP_PIR_KEYWORDS	ubl conjugation	5	7.8125	0.0282004	HIST1H4M, HIST1H1D, HIST1H2BL, HIST1H4B, HIST1H2AIL, HIST2H3C2, HIST3H2A, HIST3H2BB, HIST1H2AN, HIST2H4	38	283	8979	4.17473
SP_PIR_KEYWORDS	acetylation	11	17.1875	0.0349683	HIST1H4M, HIST1H1D, S100A8, S100A9, HIST1H2AIL, PDE11A, HIST2H3C2, LGALS5, HIST2H4, USMG5, HIST1H4B, HIST1H2BL, HIST3H2A, HIST3H2BB, PLEC, HIST1H2AN	38	1309	8979	1.98563
UP_SEQ_FEATURE	cross-link:Glycyl lysine isopeptide (Lys-Gly) (interchain with G-Cter in ubiquitin)	3	4.6875	0.0755401	HIST1H1D, HIST1H2BL, HIST3H2A, HIST3H2BB, HIST1H2AN	35	98	7317	6.39971
SP_PIR_KEYWORDS	dna-binding	6	9.375	0.078226	HIST1H4M, HIST1H1D, HIST1H2BL, HIST1H4B, HIST1H2AIL, HIST2H3C2, HIST3H2A, HIST3H2BB, RTEL1, HIST1H2AN, HIST2H4	38	561	8979	2.52716
SP_PIR_KEYWORDS	DNA binding	3	4.6875	0.0798424	HIST1H4M, HIST1H1D, HIST1H2BL, HIST1H4B, HIST3H2BB, HIST2H4	38	114	8979	6.21814
SP_PIR_KEYWORDS	nucleus	9	14.0625	0.292906	HIST1H4M, HIST1H1D, CDYL, HIST1H2BL, HIST1H4B, RBM3, HIST1H2AIL, HIST2H3C2, HIST3H2A, HIST3H2BB, ZFP458, RTEL1, HIST1H2AN, HIST2H4	38	1537	8979	1.38361
CHROMOSOME	10	6	9.375	0.439559	HCRT, RANBP17, HIST1H2BL, HIST1H2AIL, HIST2H3C2, HIST3H2A, LGALS5, HIST3H2BB, HIST1H2AN	63	2361	33733	1.36072
Annotation Cluster 2	Enrichment Score: 2.3049551911570183
Category	Term	Count	%	PValue	Genes	List Total	Pop Hits	Pop Total	Fold Enrichment
GOTERM_BP_FAT	GO:0032844~regulation of homeostatic process	5	7.8125	0.000801894	HCRT, AVP, OXT, KITLG, TERC	46	113	12092	11.6314
GOTERM_BP_FAT	GO:0051052~regulation of DNA metabolic process	4	6.25	0.00748918	HCRT, KITLG, TERC, RTEL1	46	108	12092	9.73591
GOTERM_BP_FAT	GO:0006275~regulation of DNA replication	3	4.6875	0.0202574	HCRT, KITLG, TERC	46	59	12092	13.3662
Annotation Cluster 3	Enrichment Score: 1.8432075661470342
Category	Term	Count	%	PValue	Genes	List Total	Pop Hits	Pop Total	Fold Enrichment
GOTERM_MF_FAT	GO:0005506~iron ion binding	6	9.375	0.00582245	ALAS2, GUCY1A2, PDE11A, HBB, RTEL1, TPH2	49	289	11963	5.06871
GOTERM_MF_FAT	GO:0020037~heme binding	4	6.25	0.0213886	ALAS2, GUCY1A2, PDE11A, HBB	49	148	11963	6.59846
GOTERM_MF_FAT	GO:0046906~tetrapyrrole binding	4	6.25	0.0237186	ALAS2, GUCY1A2, PDE11A, HBB	49	154	11963	6.34137
Annotation Cluster 4	Enrichment Score: 1.486009673192178
Category	Term	Count	%	PValue	Genes	List Total	Pop Hits	Pop Total	Fold Enrichment
GOTERM_BP_FAT	GO:0007610~behavior	10	15.625	2.1228e-05	BC1, HCRT, AVP, S100A8, GRIN2B, PMCH, OXT, ZFX, S100A9, VPS13A	46	424	12092	6.19975
GOTERM_BP_FAT	GO:0051705~behavioral interaction between organisms	4	6.25	0.000221523	AVP, GRIN2B, OXT, VPS13A	46	32	12092	32.8587
GOTERM_BP_FAT	GO:0051969~regulation of transmission of nerve impulse	6	9.375	0.000470594	LNPEP, HCRT, AVP, GRIN2B, PMCH, OXT	46	176	12092	8.96146
SP_PIR_KEYWORDS	amidation	4	6.25	0.000573007	HCRT, AVP, PMCH, OXT	38	40	8979	23.6289
GOTERM_BP_FAT	GO:0031644~regulation of neurological system process	6	9.375	0.000635503	LNPEP, HCRT, AVP, GRIN2B, PMCH, OXT	46	188	12092	8.38945
GOTERM_BP_FAT	GO:0032844~regulation of homeostatic process	5	7.8125	0.000801894	HCRT, AVP, OXT, KITLG, TERC	46	113	12092	11.6314
GOTERM_BP_FAT	GO:0042592~homeostatic process	10	15.625	0.00107777	LNPEP, HCRT, AVP, ALAS2, GRIN2B, PMCH, OXT, ZFX, TERC, RTEL1	46	714	12092	3.68165
GOTERM_MF_FAT	GO:0005184~neuropeptide hormone activity	3	4.6875	0.00160108	HCRT, AVP, OXT	49	15	11963	48.8286
GOTERM_BP_FAT	GO:0048511~rhythmic process	5	7.8125	0.00275659	DDC, GRIN2B, PMCH, ZFX, KITLG	46	158	12092	8.31866
GOTERM_BP_FAT	GO:0007631~feeding behavior	4	6.25	0.00290706	HCRT, GRIN2B, PMCH, OXT	46	77	12092	13.6556
GOTERM_BP_FAT	GO:0050804~regulation of synaptic transmission	5	7.8125	0.00322253	LNPEP, HCRT, GRIN2B, PMCH, OXT	46	165	12092	7.96574
GOTERM_BP_FAT	GO:0050801~ion homeostasis	7	10.9375	0.00353487	LNPEP, HCRT, AVP, ALAS2, GRIN2B, PMCH, OXT	46	402	12092	4.57733
GOTERM_BP_FAT	GO:0051970~negative regulation of transmission of nerve impulse	3	4.6875	0.00481361	HCRT, AVP, PMCH	46	28	12092	28.1646
GOTERM_BP_FAT	GO:0031645~negative regulation of neurological system process	3	4.6875	0.00625696	HCRT, AVP, PMCH	46	32	12092	24.644
GOTERM_BP_FAT	GO:0044057~regulation of system process	6	9.375	0.00637424	LNPEP, HCRT, AVP, GRIN2B, PMCH, OXT	46	319	12092	4.94426
GOTERM_BP_FAT	GO:0007204~elevation of cytosolic calcium ion concentration	4	6.25	0.00639678	HCRT, AVP, PMCH, OXT	46	102	12092	10.3086
GOTERM_BP_FAT	GO:0030005~cellular di-, tri-valent inorganic cation homeostasis	5	7.8125	0.00718307	HCRT, AVP, ALAS2, PMCH, OXT	46	207	12092	6.34951
GOTERM_BP_FAT	GO:0055066~di-, tri-valent inorganic cation homeostasis	5	7.8125	0.00859143	HCRT, AVP, ALAS2, PMCH, OXT	46	218	12092	6.02912
GOTERM_BP_FAT	GO:0051480~cytosolic calcium ion homeostasis	4	6.25	0.00868578	HCRT, AVP, PMCH, OXT	46	114	12092	9.22349
GOTERM_BP_FAT	GO:0048878~chemical homeostasis	7	10.9375	0.00931851	LNPEP, HCRT, AVP, ALAS2, GRIN2B, PMCH, OXT	46	492	12092	3.74001
GOTERM_BP_FAT	GO:0030003~cellular cation homeostasis	5	7.8125	0.0107884	HCRT, AVP, ALAS2, PMCH, OXT	46	233	12092	5.64098
GOTERM_BP_FAT	GO:0006873~cellular ion homeostasis	6	9.375	0.0116849	HCRT, AVP, ALAS2, GRIN2B, PMCH, OXT	46	370	12092	4.26275
GOTERM_BP_FAT	GO:0055082~cellular chemical homeostasis	6	9.375	0.0123305	HCRT, AVP, ALAS2, GRIN2B, PMCH, OXT	46	375	12092	4.20591
GOTERM_MF_FAT	GO:0005179~hormone activity	4	6.25	0.0139788	HCRT, AVP, PMCH, OXT	49	126	11963	7.75057
GOTERM_BP_FAT	GO:0048168~regulation of neuronal synaptic plasticity	3	4.6875	0.0142535	LNPEP, GRIN2B, PMCH	46	49	12092	16.0941
GOTERM_BP_FAT	GO:0055080~cation homeostasis	5	7.8125	0.0160045	HCRT, AVP, ALAS2, PMCH, OXT	46	262	12092	5.01659
GOTERM_BP_FAT	GO:0051241~negative regulation of multicellular organismal process	4	6.25	0.0208072	HCRT, AVP, PMCH, OXT	46	158	12092	6.65493
GOTERM_CC_FAT	GO:0030141~secretory granule	4	6.25	0.0208829	LNPEP, HCRT, AVP, OXT	32	206	10776	6.53883
GOTERM_BP_FAT	GO:0006874~cellular calcium ion homeostasis	4	6.25	0.0229303	HCRT, AVP, PMCH, OXT	46	164	12092	6.41145
GOTERM_BP_FAT	GO:0032504~multicellular organism reproduction	6	9.375	0.0236492	AVP, PMCH, OXT, HIST1H1A, ZFX, KITLG	46	443	12092	3.56031
GOTERM_BP_FAT	GO:0048609~reproductive process in a multicellular organism	6	9.375	0.0236492	AVP, PMCH, OXT, HIST1H1A, ZFX, KITLG	46	443	12092	3.56031
GOTERM_BP_FAT	GO:0055074~calcium ion homeostasis	4	6.25	0.0244091	HCRT, AVP, PMCH, OXT	46	168	12092	6.2588
GOTERM_BP_FAT	GO:0019725~cellular homeostasis	6	9.375	0.0257419	HCRT, AVP, ALAS2, GRIN2B, PMCH, OXT	46	453	12092	3.48172
GOTERM_BP_FAT	GO:0006875~cellular metal ion homeostasis	4	6.25	0.0283287	HCRT, AVP, PMCH, OXT	46	178	12092	5.90718
GOTERM_BP_FAT	GO:0007218~neuropeptide signaling pathway	3	4.6875	0.0286072	HCRT, LPHN3, PMCH	46	71	12092	11.1072
SP_PIR_KEYWORDS	cleavage on pair of basic residues	4	6.25	0.0299939	HCRT, AVP, PMCH, OXT	38	165	8979	5.72823
GOTERM_BP_FAT	GO:0055065~metal ion homeostasis	4	6.25	0.0312609	HCRT, AVP, PMCH, OXT	46	185	12092	5.68367
GOTERM_BP_FAT	GO:0048167~regulation of synaptic plasticity	3	4.6875	0.0364391	LNPEP, GRIN2B, PMCH	46	81	12092	9.73591
SP_PIR_KEYWORDS	disulfide bond	11	17.1875	0.0402952	HCRT, LPHN3, AVP, PMCH, GABRB1, OXT, S100A9, KITLG, VCAN, IL1RAPL1, CR1L	38	1340	8979	1.93969
GOTERM_CC_FAT	GO:0044421~extracellular region part	6	9.375	0.0458596	AVP, GRIN2B, PMCH, OXT, KITLG, VCAN	32	693	10776	2.91558
GOTERM_BP_FAT	GO:0007268~synaptic transmission	4	6.25	0.0476803	HCRT, GRIN2B, PMCH, OXT	46	219	12092	4.80127
SP_PIR_KEYWORDS	hormone	3	4.6875	0.0548662	AVP, PMCH, OXT	38	92	8979	7.70509
GOTERM_BP_FAT	GO:0051050~positive regulation of transport	4	6.25	0.0548891	HCRT, AVP, GRIN2B, OXT	46	232	12092	4.53223
GOTERM_BP_FAT	GO:0008217~regulation of blood pressure	3	4.6875	0.0590594	AVP, PMCH, OXT	46	106	12092	7.4397
GOTERM_CC_FAT	GO:0016023~cytoplasmic membrane-bounded vesicle	5	7.8125	0.0601744	LNPEP, HCRT, AVP, GRIN2B, OXT	32	520	10776	3.23798
GOTERM_BP_FAT	GO:0009628~response to abiotic stimulus	5	7.8125	0.0602509	AVP, GRIN2B, PMCH, RBM3, OXT	46	399	12092	3.2941
GOTERM_BP_FAT	GO:0051046~regulation of secretion	4	6.25	0.0625932	HCRT, AVP, GRIN2B, OXT	46	245	12092	4.29175
GOTERM_BP_FAT	GO:0051240~positive regulation of multicellular organismal process	4	6.25	0.065061	HCRT, AVP, PMCH, OXT	46	249	12092	4.2228
GOTERM_CC_FAT	GO:0031988~membrane-bounded vesicle	5	7.8125	0.0683927	LNPEP, HCRT, AVP, GRIN2B, OXT	32	543	10776	3.10083
GOTERM_BP_FAT	GO:0051047~positive regulation of secretion	3	4.6875	0.0723078	AVP, GRIN2B, OXT	46	119	12092	6.62696
SP_PIR_KEYWORDS	signal	11	17.1875	0.081999	HCRT, LPHN3, AVP, GRIN2B, PMCH, GABRB1, OXT, KITLG, VCAN, IL1RAPL1, CR1L	38	1517	8979	1.71337
GOTERM_BP_FAT	GO:0060341~regulation of cellular localization	4	6.25	0.0835649	HCRT, AVP, GRIN2B, OXT	46	277	12092	3.79595
GOTERM_BP_FAT	GO:0007611~learning or memory	3	4.6875	0.0864188	GRIN2B, PMCH, OXT	46	132	12092	5.97431
GOTERM_BP_FAT	GO:0019226~transmission of nerve impulse	4	6.25	0.0877989	HCRT, GRIN2B, PMCH, OXT	46	283	12092	3.71547
GOTERM_CC_FAT	GO:0031410~cytoplasmic vesicle	5	7.8125	0.0890446	LNPEP, HCRT, AVP, GRIN2B, OXT	32	595	10776	2.82983
GOTERM_CC_FAT	GO:0031982~vesicle	5	7.8125	0.104962	LNPEP, HCRT, AVP, GRIN2B, OXT	32	631	10776	2.66838
GOTERM_BP_FAT	GO:0003013~circulatory system process	3	4.6875	0.113173	AVP, PMCH, OXT	46	155	12092	5.0878
GOTERM_BP_FAT	GO:0008015~blood circulation	3	4.6875	0.113173	AVP, PMCH, OXT	46	155	12092	5.0878
UP_SEQ_FEATURE	disulfide bond	10	15.625	0.122459	HCRT, LPHN3, AVP, PMCH, GABRB1, OXT, KITLG, VCAN, IL1RAPL1, CR1L	35	1272	7317	1.64353
GOTERM_BP_FAT	GO:0007267~cell-cell signaling	4	6.25	0.123937	HCRT, GRIN2B, PMCH, OXT	46	330	12092	3.1863
UP_SEQ_FEATURE	signal peptide	11	17.1875	0.148928	HCRT, LPHN3, AVP, GRIN2B, PMCH, GABRB1, OXT, KITLG, VCAN, IL1RAPL1, CR1L	35	1516	7317	1.51691
GOTERM_CC_FAT	GO:0005615~extracellular space	4	6.25	0.166585	AVP, PMCH, OXT, KITLG	32	492	10776	2.7378
GOTERM_BP_FAT	GO:0010648~negative regulation of cell communication	3	4.6875	0.21081	HCRT, AVP, PMCH	46	230	12092	3.42873
GOTERM_BP_FAT	GO:0046903~secretion	3	4.6875	0.261837	LNPEP, AVP, OXT	46	267	12092	2.95359
GOTERM_CC_FAT	GO:0005576~extracellular region	6	9.375	0.305538	AVP, GRIN2B, PMCH, OXT, KITLG, VCAN	32	1281	10776	1.57728
GOTERM_BP_FAT	GO:0007276~gamete generation	3	4.6875	0.340571	HIST1H1A, ZFX, KITLG	46	324	12092	2.43398
GOTERM_CC_FAT	GO:0043005~neuron projection	3	4.6875	0.358861	AVP, GRIN2B, OXT	32	436	10776	2.31709
GOTERM_BP_FAT	GO:0019953~sexual reproduction	3	4.6875	0.406389	HIST1H1A, ZFX, KITLG	46	373	12092	2.11423
SP_PIR_KEYWORDS	glycoprotein	10	15.625	0.411635	LNPEP, LPHN3, AVP, GRIN2B, TSPAN2, GABRB1, KITLG, VCAN, IL1RAPL1, CR1L	38	1949	8979	1.21236
GOTERM_BP_FAT	GO:0010033~response to organic substance	5	7.8125	0.457369	LNPEP, AVP, GRIN2B, RBM3, OXT	46	928	12092	1.41632
UP_SEQ_FEATURE	glycosylation site:N-linked (GlcNAc...)	10	15.625	0.487998	LNPEP, LPHN3, AVP, GRIN2B, TSPAN2, GABRB1, KITLG, VCAN, IL1RAPL1, CR1L	35	1831	7317	1.14176
GOTERM_BP_FAT	GO:0009725~response to hormone stimulus	3	4.6875	0.571637	LNPEP, AVP, OXT	46	510	12092	1.54629
GOTERM_CC_FAT	GO:0042995~cell projection	3	4.6875	0.628404	AVP, GRIN2B, OXT	32	727	10776	1.38961
GOTERM_BP_FAT	GO:0009719~response to endogenous stimulus	3	4.6875	0.636114	LNPEP, AVP, OXT	46	573	12092	1.37628
GOTERM_BP_FAT	GO:0007166~cell surface receptor linked signal transduction	7	10.9375	0.941408	HCRT, LPHN3, AVP, GRIN2B, PMCH, GABRB1, PTPN22	46	2591	12092	0.710184
GOTERM_BP_FAT	GO:0007186~G-protein coupled receptor protein signaling pathway	5	7.8125	0.960536	HCRT, LPHN3, AVP, PMCH, GABRB1	46	2055	12092	0.639585
GOTERM_BP_FAT	GO:0050877~neurological system process	4	6.25	0.976544	HCRT, GRIN2B, PMCH, OXT	46	1849	12092	0.568674
GOTERM_BP_FAT	GO:0050890~cognition	3	4.6875	0.987492	GRIN2B, PMCH, OXT	46	1613	12092	0.488908
Annotation Cluster 5	Enrichment Score: 1.2704089470846482
Category	Term	Count	%	PValue	Genes	List Total	Pop Hits	Pop Total	Fold Enrichment
GOTERM_MF_FAT	GO:0005506~iron ion binding	6	9.375	0.00582245	ALAS2, GUCY1A2, PDE11A, HBB, RTEL1, TPH2	49	289	11963	5.06871
SP_PIR_KEYWORDS	iron	4	6.25	0.0593007	PDE11A, HBB, RTEL1, TPH2	38	217	8979	4.35557
SP_PIR_KEYWORDS	metal-binding	7	10.9375	0.447309	LNPEP, PDE11A, ZFP458, HBB, RTEL1, NPEPO, TPH2	38	1295	8979	1.27724
Annotation Cluster 6	Enrichment Score: 1.2528239746320489
Category	Term	Count	%	PValue	Genes	List Total	Pop Hits	Pop Total	Fold Enrichment
GOTERM_MF_FAT	GO:0043167~ion binding	19	29.6875	0.0319123	ZBTB20, S100A8, GABRB1, PCDH11X, LRP1B, S100A9, ZFX, ZBTB41, PDE11A, ZFP458, LNPEP, ALAS2, GRIN2B, GUCY1A2, VCAN, HBB, RTEL1, NPEPO, TPH2	49	2943	11963	1.57619
GOTERM_MF_FAT	GO:0046872~metal ion binding	18	28.125	0.0475861	ZBTB20, S100A8, PCDH11X, LRP1B, S100A9, ZFX, ZBTB41, PDE11A, ZFP458, LNPEP, ALAS2, GRIN2B, GUCY1A2, VCAN, HBB, RTEL1, NPEPO, TPH2	49	2854	11963	1.53979
GOTERM_MF_FAT	GO:0043169~cation binding	18	28.125	0.0533542	ZBTB20, S100A8, PCDH11X, LRP1B, S100A9, ZFX, ZBTB41, PDE11A, ZFP458, LNPEP, ALAS2, GRIN2B, GUCY1A2, VCAN, HBB, RTEL1, NPEPO, TPH2	49	2893	11963	1.51904
GOTERM_MF_FAT	GO:0046914~transition metal ion binding	12	18.75	0.120253	LNPEP, ZBTB20, ALAS2, ZFX, ZBTB41, GUCY1A2, PDE11A, ZFP458, HBB, RTEL1, NPEPO, TPH2	49	1874	11963	1.56335
