# Supplementary material for: Transcriptome Analysis Reveals Altered Expression of Memory and Neurotransmission Associated Genes in the REM Sleep Deprived Rat Brain
Source: Front Mol Neurosci. 2017 Mar 17;10:67. doi: 10.3389/fnmol.2017.00067 (PMC5355427; doi:10.3389/fnmol.2017.00067)
Supplement: Supplementary file 2 [file Data_Sheet_2.XLSX]

## Sheet: Up regulated genes after REMSD
Up Regulated genes after REM Sleep Deprivation ( P value <0.05)
REMS Deprived_FPKM	Free Moving Control_FPKM	log2(fold_change)	p_value	Gene Symbol	Protein names
1.63892	0.224295	-2.86927	0.000884774	Dbh	Dopamine beta-hydroxylase (EC 1.14.17.1) (Dopamine beta-monooxygenase) [Cleaved into: Soluble dopamine beta-hydroxylase]
3.95637	0.818125	-2.27378	0.000214714	Cyr61	Protein CYR61 (CCN family member 1) (Cysteine-rich angiogenic inducer 61) (Insulin-like growth factor-binding protein 10) (IBP-10) (IGF-binding protein 10) (IGFBP-10)
5.64689	1.43789	-1.97351	0.00410567	Krt2	Keratin, type II cytoskeletal 2 epidermal (Cytokeratin-2e) (CK-2e) (Epithelial keratin-2e) (Keratin-2 epidermis) (Keratin-2e) (K2e) (Type-II keratin Kb2)
4.07152	1.11168	-1.87282	0.00161228	Pnpla1	Protein Pnpla1
5.75514	1.67219	-1.78311	0.000423623	Abcg2	ATP-binding cassette sub-family G member 2 (Breast cancer resistance protein 1 homolog) (Urate exporter) (CD antigen CD338)
3.1695	1.009	-1.65132	0.000243303	F5	Ac2-120
3.57004	1.16509	-1.6155	0.0117373	Lect1	Leukocyte cell-derived chemotaxin 1 [Cleaved into: Chondrosurfactant protein (CH-SP); Chondromodulin-1 (Chondromodulin-I) (ChM-I)]
3.76722	1.27464	-1.56341	0.0424713	Mgat4a	Alpha-1,3-mannosyl-glycoprotein 4-beta-N-acetylglucosaminyltransferase A (EC 2.4.1.145) (N-glycosyl-oligosaccharide-glycoprotein N-acetylglucosaminyltransferase IVa) (GlcNAc-T IVa) (GnT-IVa) (N-acetylglucosaminyltransferase IVa) (UDP-N-acetylglucosamine: alpha-1,3-D-mannoside beta-1,4-N-acetylglucosaminyltransferase IVa) [Cleaved into: Alpha-1,3-mannosyl-glycoprotein 4-beta-N-acetylglucosaminyltr…
2.05166	0.720768	-1.50918	0.0444612	Oas1a	2'-5'-oligoadenylate synthase 1A ((2-5')oligo(A) synthase 1A) (2-5A synthase 1A) (EC 2.7.7.84)
10.1185	3.71094	-1.44714	0.000803444	Clic6	Chloride intracellular channel protein 6
4.0804	1.58144	-1.36747	0.0208368	Pdk4	[Pyruvate dehydrogenase (acetyl-transferring)] kinase isozyme 4, mitochondrial (EC 2.7.11.2) (Pyruvate dehydrogenase kinase isoform 4)
11.0648	4.29651	-1.36473	0.00314573	Lgals9	Galectin
2.67207	1.0836	-1.30212	0.00287428	Slc6a5	Sodium- and chloride-dependent glycine transporter 2 (GlyT-2) (GlyT2) (Solute carrier family 6 member 5)
1.12787	0.45847	-1.2987	0.0147398	Shroom3	Protein Shroom3
8.05996	3.28371	-1.29545	0.00296504	Npas4	Neuronal PAS domain-containing protein 4 (Neuronal PAS4) (HLH-PAS transcription factor NXF)
2.04637	0.83567	-1.29206	0.0261947	Slco1a5	Solute carrier organic anion transporter family member 1A5 (Organic anion-transporting polypeptide 3) (OATP-3) (Sodium-independent organic anion transporter 3) (Solute carrier family 21 member 7)
17.5868	7.32474	-1.26365	0.0428706	Begain	Brain-enriched guanylate kinase-associated protein
11.1327	4.69246	-1.24639	0.0219082	Bst2	Bone marrow stromal antigen 2 (BST-2) (Protein DAMP-1) (CD antigen CD317)
3.6709	1.5498	-1.24405	0.00797094	Slc4a5	Electrogenic sodium bicarbonate cotransporter 4 (Solute carrier family 4 member 5)
15.0699	6.4328	-1.22815	0.00210848	Lgals3bp	Galectin-3-binding protein (Cyp-C-associated protein) (CyCAP) (Lectin galactoside-binding soluble 3-binding protein) (Mac-2-binding protein) (MAC2BP) (Mac-2 BP) (Protein 90K)
81.9411	35.1401	-1.22147	0.00110516	Gpd1	Glycerol-3-phosphate dehydrogenase [NAD(+)], cytoplasmic (GPD-C) (GPDH-C) (EC 1.1.1.8)
4.22281	1.85697	-1.18525	0.0092285	Kl	Klotho (EC 3.2.1.31) [Cleaved into: Klotho peptide]
5.314	2.33883	-1.18401	0.00689705	Cplx3	Protein Cplx3 (Similar to Complexin III (Predicted))
12.0912	5.33247	-1.18108	0.00374982	Mfrp	Membrane frizzled-related protein (Predicted) (Protein Mfrp)
8.78591	3.91479	-1.16626	0.011923	Sostdc1	Sclerostin domain-containing protein 1 (Uterine sensitization-associated gene 1 protein) (USAG-1) (Wnt-signaling modulator)
4.81246	2.14445	-1.16617	0.0195072	Mrgprf	Mas-related G-protein coupled receptor member F (Mas-related gene F protein) (G-protein coupled receptor RTA)
3.97826	1.81026	-1.13594	0.0352885	Zfp36	Tristetraprolin (Zinc finger protein 36)
56.444	26.0662	-1.11464	0.00325358	Sgk1	Serine/threonine-protein kinase Sgk1 (Serum/glucocorticoid regulated kinase) (Serum/glucocorticoid regulated kinase 1)
14.561	6.79243	-1.10011	0.0124923	Phyhd1	Phytanoyl-CoA dioxygenase domain-containing protein 1 (EC 1.-.-.-)
229.746	107.627	-1.094	0.019989	Atp1b2	ATPase, Na+/K+ transporting, beta 2 polypeptide (Sodium/potassium-transporting ATPase subunit beta-2)
30.634	14.353	-1.09378	0.00468974	Hspb6	Heat shock protein beta-6 (HspB6) (Heat shock 20 kDa-like protein p20)
4.40834	2.07907	-1.0843	0.00927543	C3	Complement C3 (RCG45082)
7.24148	3.41966	-1.08243	0.0102936	Fmod	Fibromodulin (FM) (Collagen-binding 59 kDa protein) (Keratan sulfate proteoglycan fibromodulin) (KSPG fibromodulin)
4.45739	2.10613	-1.0816	0.0367248	Cdkn1a	Cyclin-dependent kinase inhibitor 1A (Cyclin-dependent kinase inhibitor 1A (P21, Cip1)) (P21) (P21 protein) (Protein Cdkn1a)
4.53195	2.14191	-1.08123	0.0154563	Grid2ip	NA
67.851	32.1777	-1.07631	0.00270374	Egr1	Early growth response protein 1 (EGR-1) (Nerve growth factor-induced protein A) (NGFI-A) (Transcription factor Zif268) (Zinc finger protein Krox-24)
24.2462	11.5362	-1.07159	0.0310629	Mgp	Matrix Gla protein (MGP)
10.6578	5.08054	-1.06885	0.0132134	Loh12cr1	Loss of heterozygosity, 12, chromosomal region 1 homolog (Human) (Loss of heterozygosity, 12, chromosomal region 1 homolog (Human) (Predicted)) (Protein Loh12cr1)
86.0768	41.2737	-1.0604	0.00340239	Polr3k	DNA-directed RNA polymerase subunit
3.96678	1.90904	-1.05512	0.0371581	Atf7	Activating transcription factor 7 (Predicted), isoform CRA_a (Protein Atf7)
2.80885	1.35207	-1.05481	0.0419957	Pla2g4b	Protein Pla2g4b
14.1964	6.86935	-1.04728	0.00507668	Ace	Angiotensin-converting enzyme (ACE) (EC 3.2.1.-) (EC 3.4.15.1) (Dipeptidyl carboxypeptidase I) (Kininase II) (CD antigen CD143) [Cleaved into: Angiotensin-converting enzyme, soluble form]
6.74374	3.26615	-1.04596	0.0272874	Serping1	Plasma protease C1 inhibitor (C1 Inh) (C1Inh) (C1 esterase inhibitor) (C1-inhibiting factor) (Serpin G1)
23.4889	11.3874	-1.04454	0.00356269	Wipf3	WAS/WASL-interacting protein family member 3 (Corticosteroids and regional expression protein 16)
15.3445	7.4565	-1.04115	0.022419	Car14	Membrane-bound carbonic anhydrase 14 (Protein Car14) (RCG52058, isoform CRA_b)
4.39998	2.15222	-1.03167	0.0301791	RGD1307461	Protein RGD1307461 (Uncharacterized protein)
7.7573	3.81384	-1.02431	0.0305507	Barhl2	BarH-like 2 homeobox protein (Bar-class homeodomain protein MBH1) (Homeobox protein B-H1)
11.1108	5.49887	-1.01475	0.0434078	Folr1	Folate binding protein
56.6488	28.1042	-1.01126	0.0164183	Shank1	SH3 and multiple ankyrin repeat domains protein 1 (Shank1) (GKAP/SAPAP-interacting protein) (SPANK-1) (Somatostatin receptor-interacting protein) (SSTR-interacting protein) (SSTRIP) (Synamon)
3.32476	1.65037	-1.01046	0.0482653	Foxk1	Protein Foxk1
11.7797	5.8609	-1.00711	0.00772975	Sipa1l3	Signal-induced proliferation-associated 1 like 3
3.80501	1.89362	-1.00675	0.0423386	Nrros	Negative regulator of reactive oxygen species (Leucine-rich repeat-containing protein 33)
8.99667	4.49809	-1.00008	0.0148952	Cbfa2t3	Core-binding factor, runt domain, alpha subunit 2; translocated to, 3 (Predicted) (Protein Cbfa2t3)
5.48566	2.75491	-0.99366	0.0321894	Bag3	Bcl2-associated athanogene 3 (Protein Bag3) (RCG40209, isoform CRA_b)
2.90779	1.46441	-0.989608	0.0447929	Fosb	Protein Fosb (RCG54346)
15.667	7.90451	-0.986979	0.021781	Selplg	P-selectin glycoprotein ligand
11.1458	5.69184	-0.969532	0.0218447	Plec	NA
7.74017	3.9591	-0.967193	0.0339339	Fam222a	Protein Fam222a (RCG21347, isoform CRA_a)
15.7089	8.04113	-0.96611	0.0133915	Slco3a1	Solute carrier organic anion transporter family member 3A1 (Organic anion-transporting polypeptide D) (OATP-D) (Prostaglandin transporter subtype 2) (Sodium-independent organic anion transporter D) (Solute carrier family 21 member 11)
4.31969	2.21274	-0.965095	0.0353504	Cldn2	Claudin
38.5636	19.7791	-0.96326	0.0085843	Cbln3	Protein Cbln3 (Similar to CBLN3 (Predicted))
2.56657	1.32559	-0.953204	0.04657	Synpo2	Protein Synpo2
4.03597	2.1062	-0.938276	0.0330798	Sfrp1	Secreted frizzled-related protein 1
40.7205	21.2993	-0.934951	0.0133452	Igf2	Insulin-like growth factor 2, isoform CRA_a (Insulin-like growth factor II isoform 2 variant 4 preprotein)
69.2575	36.2431	-0.934265	0.0103597	Cryab	Alpha-crystallin B chain (Alpha(B)-crystallin)
42.1127	22.0406	-0.934096	0.0109033	Zfp180	Cys2/His2 zinc finger protein (Protein Zfp180) (Zinc finger protein 180, isoform CRA_b)
7.98298	4.18887	-0.930364	0.0213379	Zfp703	Protein Zfp703 (RCG43251)
6.15544	3.26833	-0.913309	0.0418502	Sp2	Protein Sp2 (Sp2 transcription factor (Mapped), isoform CRA_a)
532.675	283.567	-0.909564	0.0423534	Ptms	Parathymosin
9.61905	5.13665	-0.905066	0.0151848	Tle3	Transducin-like enhancer protein 3 (rTLE3)
34.9977	18.7058	-0.903779	0.011589	Syt2	Synaptotagmin-2 (Synaptotagmin II) (SytII)
3.17427	1.70954	-0.892819	0.035644	Clic5	Chloride intracellular channel protein 5
9.07638	4.89231	-0.891603	0.0144137	Myh14	Protein Myh14
21.4245	11.624	-0.882151	0.0163367	Zmiz1	Protein Zmiz1 (Retinoic acid induced 17 (Predicted))
7.49278	4.07822	-0.877562	0.0460024	Reep6	Receptor expression-enhancing protein 6 (Polyposis locus protein 1-like 1)
63.3346	34.6495	-0.870159	0.015226	Htra1	Serine protease HTRA1 (EC 3.4.21.-) (High-temperature requirement A serine peptidase 1) (Serine protease 11)
13.286	7.2743	-0.869023	0.0199299	Bcl6	B-cell CLL/lymphoma 6 (B-cell leukemia/lymphoma 6 (Predicted)) (Protein Bcl6)
56.6974	31.1541	-0.863858	0.0281109	Kcnc3	Kv3.3c voltage gated potassium channel subunit splice variant C (Potassium voltage gated channel, Shaw-related subfamily, member 3, isoform CRA_a) (Potassium voltage-gated channel subfamily C member 3)
11.2972	6.20908	-0.863517	0.0180572	Il16	Interleukin 16 (Mapped) (Protein Il16)
10.8415	5.96113	-0.862904	0.0366463	Slc13a4	Protein Slc13a4 (Sodium sulfate cotransporter-2)
39.5686	21.8217	-0.858592	0.0162568	Vgf	Neurosecretory protein VGF (VGF8a protein) [Cleaved into: VGF(24-63); VGF(180-194); VGF(375-407); Neuroendocrine regulatory peptide-1 (NERP-1); Neuroendocrine regulatory peptide-2 (NERP-2); TLQP-11; TLQP-21; TLQP-30; TLQP-62; HFHH-10; AQEE-30; LQEQ-19]
63.2343	35.2122	-0.844633	0.0242856	Mtss1l	NA
7.77777	4.33141	-0.844518	0.0304184	Mbd6	NA
10.1296	5.65238	-0.841652	0.0412159	Gdf10	Bone morphogenetic protein 3B (BMP-3B) (Bone-inducing protein) (BIP) (Growth/differentiation factor 10) (GDF-10)
7.59288	4.25503	-0.835476	0.0330063	Itpkb	Inositol-trisphosphate 3-kinase B (EC 2.7.1.127) (Inositol 1,4,5-trisphosphate 3-kinase B) (IP3 3-kinase B) (IP3K B) (InsP 3-kinase B)
20.6791	11.5895	-0.83536	0.0286862	Lfng	Beta-1,3-N-acetylglucosaminyltransferase lunatic fringe (EC 2.4.1.222) (O-fucosylpeptide 3-beta-N-acetylglucosaminyltransferase)
5.43809	3.05371	-0.832536	0.0378371	Kdm6b	NA
13.8819	7.80051	-0.83156	0.0446009	Sf3a2	Splicing factor 3A subunit 2
23.0661	12.9633	-0.83134	0.0205101	Lrrc8a	Volume-regulated anion channel subunit LRRC8A (Leucine-rich repeat-containing protein 8A)
53.1239	30.013	-0.82377	0.0210699	Fnbp1	Formin-binding protein 1 (Formin-binding protein 17) (Rapostlin)
17.1562	9.74647	-0.815778	0.0380856	Gpt2	Glutamic pyruvate transaminase (Alanine aminotransferase) 2 (Predicted), isoform CRA_b (Protein Gpt2)
41.1157	23.3603	-0.815628	0.0252215	Kcnc1	Potassium voltage-gated channel subfamily C member 1 (NGK2) (RAW2) (Voltage-gated potassium channel subunit Kv3.1) (Voltage-gated potassium channel subunit Kv4)
17.5245	9.97248	-0.813347	0.0398819	Crlf1	Cytokine receptor-like factor 1 (Predicted) (Protein Crlf1)
15.2975	8.73154	-0.808991	0.0370219	Egr4	Early growth response protein 4 (EGR-4) (Early response protein NGFI-C) (Nerve growth factor-induced protein C) (NGFI-C)
10.3415	5.90573	-0.808264	0.0358773	Ppard	Peroxisome proliferator activated receptor delta, isoform CRA_b (Peroxisome proliferator-activated receptor beta) (Protein Ppard)
8.67848	4.95898	-0.807398	0.0415056	Esrrg	Estrogen-related receptor gamma (Estrogen receptor-related protein 3) (Nuclear receptor subfamily 3 group B member 3)
45.0546	25.7757	-0.805665	0.0249136	Panx2	Pannexin-2
27.775	15.9434	-0.800832	0.0269246	Aifm3	Protein Aifm3
44.8795	25.7744	-0.80012	0.0284335	Cntfr	Ciliary neurotrophic factor receptor subunit alpha (CNTF receptor subunit alpha) (CNTFR-alpha)
22.7538	13.0734	-0.799476	0.0252129	Kazn	Kazrin
22.5369	12.956	-0.798672	0.0260236	Myrf	Protein Myrf
58.0483	33.5026	-0.79298	0.0264544	Ccdc92	Protein Ccdc92 (RCG21703, isoform CRA_a)
35.8547	20.7121	-0.791688	0.0288237	RGD1306151	Protein RGD1306151 (Putative uncharacterized protein RGD1306151_predicted)
5.73241	3.31698	-0.78927	0.0317156	Hivep3	Immunodeficiency virus type I enhancer binding protein 3 (Predicted) (Protein Hivep3)
9.73536	5.65887	-0.782721	0.0345034	Pragmin	Protein Pragmin (Similar to DNA segment, Chr 8, ERATO Doi 82, expressed (Predicted), isoform CRA_a)
6.64787	3.866	-0.782052	0.0317928	Pdzd2	PDZ domain-containing protein 2 (PDZ domain-containing protein 3) (Plakophilin-related armadillo repeat protein-interacting PDZ protein) [Cleaved into: Processed PDZ domain-containing protein 2]
9.07609	5.27937	-0.781707	0.0413853	Aebp1	Adipocyte enhancer-binding protein 1 (AE-binding protein 1) (Aortic carboxypeptidase-like protein)
21.6536	12.5961	-0.781629	0.0287668	Ank1	Ankyrin 1, erythroid (Protein Ank1)
13.8572	8.06797	-0.780353	0.0384118	Foxo3	Forkhead box O3a (Predicted) (Protein Foxo3)
42.1773	24.5738	-0.779349	0.0327064	Slc6a8	Transporter
16.8388	9.81692	-0.778445	0.0314525	Ncor2	Nuclear receptor co-repressor 2 (Predicted), isoform CRA_a (Protein Ncor2)
11.3218	6.60351	-0.777795	0.0334131	Fat2	Protocadherin Fat 2 (Multiple epidermal growth factor-like domains protein 1) (Multiple EGF-like domains protein 1)
8.11243	4.74048	-0.7751	0.0299062	Tnrc18	NA
9.87282	5.80929	-0.7651	0.0406288	Furin	Furin (EC 3.4.21.75) (Dibasic-processing enzyme) (Paired basic amino acid residue-cleaving enzyme) (PACE) (Prohormone convertase 3)
21.2027	12.4792	-0.764722	0.034942	MAST1	Microtubule-associated serine/threonine-protein kinase 1 (EC 2.7.11.1) (Syntrophin-associated serine/threonine-protein kinase)
31.8884	18.7949	-0.762692	0.040161	Slc9a3r1	Na(+)/H(+) exchange regulatory cofactor NHE-RF1 (NHERF-1) (Ezrin-radixin-moesin-binding phosphoprotein 50) (EBP50) (Regulatory cofactor of Na(+)/H(+) exchanger) (Sodium-hydrogen exchanger regulatory factor 1) (Solute carrier family 9 isoform A3 regulatory factor 1)
44.3401	26.149	-0.761856	0.0328335	Pianp	PILR alpha-associated neural protein (PILR-associating neural protein) (Paired immunoglobin-like type 2 receptor-associating neural protein)
13.3145	7.86472	-0.759526	0.033249	Gatsl2	Opposite strand transcription unit to Stag3 (Protein Gatsl2)
12.6483	7.4952	-0.754899	0.0376063	Slc9a1	Sodium/hydrogen exchanger 1 (Na(+)/H(+) exchanger 1) (NHE-1) (Solute carrier family 9 member 1)
14.7585	8.7558	-0.75323	0.0368947	Ptch1	Patched (Protein Ptch1)
93.8557	55.75	-0.751473	0.0351438	Rbfox3	RNA binding protein fox-1 homolog
19.8177	11.819	-0.74568	0.0458155	Rnf26	Protein Rnf26 (Rnf26 protein)
20.6429	12.3223	-0.744379	0.0404466	Zic2	Protein Zic2
15.4826	9.24265	-0.744266	0.0370318	Pom121	Nuclear envelope pore membrane protein POM 121 (Nucleoporin Nup121) (Pore membrane protein of 121 kDa) (p145)
37.4966	22.3978	-0.743399	0.0371466	Nr4a1	Nuclear receptor subfamily 4 group A member 1 (NUR77) (Nerve growth factor-induced protein I-B) (NGFI-B) (Orphan nuclear receptor HMR)
13.9274	8.35396	-0.737395	0.0402478	Hipk2	Homeodomain interacting protein kinase 2 (Predicted), isoform CRA_a (Protein Hipk2)
16.8962	10.1892	-0.729651	0.0426141	Ttbk1	NA
12.292	7.44557	-0.723261	0.0473769	Ubap2	NA
34.861	21.242	-0.714694	0.0473679	Ssbp3	Single-stranded DNA-binding protein 3 (Sequence-specific single-stranded-DNA-binding protein)
18.0205	10.994	-0.712921	0.0472229	Arid1a	AT rich interactive domain 1A (Swi1 like) (Predicted) (Protein Arid1a)
49.4978	30.2176	-0.711977	0.0478432	Maz	Myc-associated zinc finger protein
30.8164	18.832	-0.710511	0.0498397	Trak1	Protein Trak1 (Similar to 106 kDa O-GlcNAc transferase-interacting protein (Predicted), isoform CRA_a)
16.8051	10.2714	-0.710272	0.0480706	Sema4d	NA
32.1541	19.6579	-0.709897	0.0465549	Epas1	Endothelial PAS domain-containing protein 1 (EPAS-1) (Hypoxia-inducible factor 2-alpha) (HIF-2-alpha) (HIF2-alpha)
2.86103	0	-1.79769e+308	0.00159182	Fam110a	Protein Fam110a (RCG37302, isoform CRA_a) (Serine threonine rich protein)
1.88612	0	-1.79769e+308	0.0323044	Thumpd3	Protein Thumpd3 (Similar to THUMP domain containing 3 (Predicted), isoform CRA_a)

## Sheet: GO of up genes after REMSD 
Gene ontology of Up Regulated genes after REM Sleep Deprivation ( P value <0.05)
Annotation Cluster 1	Enrichment Score: 3.7577248788521986
Category	Term	Count	%	PValue	Genes	List Total	Pop Hits	Pop Total	Fold Enrichment
INTERPRO	IPR001478:PDZ/DHR/GLGF	9	7.08661	5.71316e-06	MAST1, SHROOM3, IL16, HTRA1, SIPA1L3, GRID2IP, SYNPO2, PDZD2, SLC9A3R1	117	148	17763	9.23233
SMART	SM00228:PDZ	9	7.08661	3.22405e-05	MAST1, SHROOM3, IL16, HTRA1, SIPA1L3, GRID2IP, SYNPO2, PDZD2, SLC9A3R1	78	148	9131	7.11876
UP_SEQ_FEATURE	domain:PDZ	4	3.14961	0.0289433	MAST1, SHROOM3, HTRA1, SYNPO2	113	95	16021	5.96963
Annotation Cluster 2	Enrichment Score: 2.0780039790972316
Category	Term	Count	%	PValue	Genes	List Total	Pop Hits	Pop Total	Fold Enrichment
GOTERM_MF_FAT	GO:0043167~ion binding	43	33.8583	0.00172835	KCNC1, PHYHD1, PPARD, AEBP1, KCNC3, ATP1B2, SYT2, CBFA2T3, ZIC2, ACE, MAZ, FAT2, BCL6, EGR1, ZFP36, MGAT4A, AIFM3, POLR3K, CAR14, KL, EGR4, ESRRG, NR4A1, MGP, DBH, SF3A2, FURIN, CDKN1A, MAST1, F5, SP2, SLC6A8, ZMIZ1, CLIC5, ATF7, ZFP180, CLIC6, HIVEP3, PTCH1, RNF26, PLA2G4B, KDM6B, SLC9A1	96	3934	13288	1.51294
SP_PIR_KEYWORDS	zinc-finger	18	14.1732	0.00196531	ZFP36, EGR1, PPARD, POLR3K, EGR4, ESRRG, NR4A1, SF3A2, CBFA2T3, ZIC2, CDKN1A, MAZ, SP2, ZMIZ1, ATF7, HIVEP3, BCL6, RNF26	117	1204	17854	2.28137
SP_PIR_KEYWORDS	metal-binding	30	23.622	0.00329128	PHYHD1, PPARD, SYT2, CBFA2T3, ZIC2, ACE, MAZ, BCL6, EGR1, ZFP36, MGAT4A, AIFM3, POLR3K, CAR14, EGR4, ESRRG, NR4A1, SF3A2, DBH, FURIN, CDKN1A, MAST1, F5, SP2, ZMIZ1, ZFP180, ATF7, HIVEP3, RNF26, KDM6B	117	2682	17854	1.70692
GOTERM_MF_FAT	GO:0043169~cation binding	41	32.2835	0.00492208	KCNC1, PHYHD1, PPARD, AEBP1, KCNC3, ATP1B2, SYT2, CBFA2T3, ZIC2, ACE, MAZ, FAT2, BCL6, EGR1, ZFP36, MGAT4A, AIFM3, POLR3K, CAR14, KL, EGR4, ESRRG, NR4A1, MGP, DBH, SF3A2, FURIN, CDKN1A, MAST1, F5, SP2, SLC6A8, ZMIZ1, ATF7, ZFP180, HIVEP3, PTCH1, RNF26, PLA2G4B, KDM6B, SLC9A1	96	3885	13288	1.46077
GOTERM_MF_FAT	GO:0046872~metal ion binding	40	31.4961	0.00762423	KCNC1, PHYHD1, PPARD, AEBP1, KCNC3, ATP1B2, SYT2, CBFA2T3, ZIC2, ACE, MAZ, FAT2, BCL6, EGR1, ZFP36, MGAT4A, AIFM3, POLR3K, CAR14, EGR4, ESRRG, NR4A1, MGP, DBH, SF3A2, FURIN, CDKN1A, MAST1, F5, SP2, SLC6A8, ZMIZ1, ATF7, ZFP180, HIVEP3, PTCH1, RNF26, PLA2G4B, KDM6B, SLC9A1	96	3850	13288	1.4381
SP_PIR_KEYWORDS	zinc	21	16.5354	0.0188091	ZFP36, EGR1, PPARD, POLR3K, CAR14, EGR4, ESRRG, NR4A1, SF3A2, CBFA2T3, ZIC2, ACE, CDKN1A, MAZ, SP2, ZMIZ1, ZFP180, ATF7, HIVEP3, BCL6, RNF26	117	1886	17854	1.69913
GOTERM_MF_FAT	GO:0046914~transition metal ion binding	28	22.0472	0.0244239	PHYHD1, AEBP1, PPARD, CBFA2T3, ZIC2, ACE, MAZ, BCL6, ZFP36, EGR1, AIFM3, POLR3K, CAR14, EGR4, ESRRG, NR4A1, SF3A2, DBH, CDKN1A, F5, SP2, ZMIZ1, ZFP180, ATF7, HIVEP3, PTCH1, RNF26, KDM6B	96	2608	13288	1.48607
SP_PIR_KEYWORDS	nucleus	35	27.5591	0.0262747	PPARD, AEBP1, FOXK1, IL16, FOXO3, CBFA2T3, ZIC2, MAZ, POM121, BCL6, EGR1, ZFP36, SGK1, SSBP3, POLR3K, EPAS1, EGR4, BARHL2, TLE3, ESRRG, NR4A1, ARID1A, SYNPO2, FOSB, NPAS4, SF3A2, CDKN1A, SP2, ZMIZ1, ATF7, HIPK2, ZFP180, HIVEP3, KDM6B, NCOR2	117	3808	17854	1.40256
GOTERM_MF_FAT	GO:0008270~zinc ion binding	23	18.1102	0.0392167	EGR1, ZFP36, PPARD, AEBP1, POLR3K, CAR14, EGR4, ESRRG, NR4A1, SF3A2, CBFA2T3, ZIC2, ACE, CDKN1A, MAZ, SP2, ZMIZ1, ZFP180, ATF7, HIVEP3, BCL6, PTCH1, RNF26	96	2105	13288	1.51239
Annotation Cluster 3	Enrichment Score: 2.026612328759194
Category	Term	Count	%	PValue	Genes	List Total	Pop Hits	Pop Total	Fold Enrichment
GOTERM_MF_FAT	GO:0003677~DNA binding	28	22.0472	8.65087e-05	AEBP1, PPARD, FOXK1, TNRC18, FOXO3, CBFA2T3, ZIC2, MAZ, BCL6, ZFP36, EGR1, SSBP3, POLR3K, EPAS1, EGR4, BARHL2, ESRRG, MBD6, NR4A1, ARID1A, FOSB, NPAS4, SP2, HIPK2, ATF7, HIVEP3, KDM6B, NCOR2	96	1781	13288	2.17612
SP_PIR_KEYWORDS	transcription regulation	24	18.8976	0.000133578	EGR1, AEBP1, SSBP3, PPARD, FOXK1, EPAS1, IL16, EGR4, BARHL2, ESRRG, TLE3, NR4A1, ARID1A, FOXO3, NPAS4, CBFA2T3, MAZ, SP2, ZMIZ1, HIPK2, ATF7, HIVEP3, BCL6, NCOR2	117	1546	17854	2.36893
SP_PIR_KEYWORDS	Transcription	26	20.4724	0.00014612	AEBP1, PPARD, IL16, FOXK1, FOXO3, CBFA2T3, MAZ, BCL6, EGR1, SSBP3, EPAS1, POLR3K, EGR4, BARHL2, TLE3, ESRRG, NR4A1, ARID1A, NPAS4, SP2, ZMIZ1, ATF7, HIPK2, ZFP180, HIVEP3, NCOR2	117	1769	17854	2.24282
SP_PIR_KEYWORDS	dna-binding	21	16.5354	0.000680838	ZFP36, EGR1, AEBP1, SSBP3, PPARD, FOXK1, EPAS1, EGR4, BARHL2, ESRRG, NR4A1, ARID1A, FOXO3, FOSB, NPAS4, ZIC2, MAZ, SP2, ATF7, BCL6, NCOR2	117	1404	17854	2.28245
GOTERM_BP_FAT	GO:0010557~positive regulation of macromolecule biosynthetic process	12	9.44882	0.00149213	EGR1, FOXK1, EPAS1, ZMIZ1, HIPK2, BARHL2, HIVEP3, ESRRG, NR4A1, FOXO3, NPAS4, PTMS	99	530	13588	3.1076
GOTERM_BP_FAT	GO:0006357~regulation of transcription from RNA polymerase II promoter	13	10.2362	0.00155487	EGR1, PPARD, EPAS1, FOXK1, NR4A1, FOXO3, NPAS4, ZMIZ1, TRAK1, HIPK2, BCL6, NCOR2, KDM6B	99	616	13588	2.89656
GOTERM_BP_FAT	GO:0051252~regulation of RNA metabolic process	22	17.3228	0.00186162	EGR1, ZFP36, PPARD, AEBP1, FOXK1, EPAS1, BARHL2, ESRRG, TLE3, NR4A1, FOXO3, FOSB, NPAS4, CBFA2T3, ZMIZ1, ZFP180, TRAK1, HIPK2, ATF7, BCL6, NCOR2, KDM6B	99	1488	13588	2.02927
SP_PIR_KEYWORDS	zinc-finger	18	14.1732	0.00196531	ZFP36, EGR1, PPARD, POLR3K, EGR4, ESRRG, NR4A1, SF3A2, CBFA2T3, ZIC2, CDKN1A, MAZ, SP2, ZMIZ1, ATF7, HIVEP3, BCL6, RNF26	117	1204	17854	2.28137
GOTERM_MF_FAT	GO:0030528~transcription regulator activity	19	14.9606	0.00201313	EGR1, AEBP1, SSBP3, PPARD, POLR3K, FOXK1, EPAS1, BARHL2, ESRRG, NR4A1, FOXO3, FOSB, NPAS4, CBFA2T3, HIPK2, ATF7, HIVEP3, BCL6, NCOR2	96	1206	13288	2.18069
GOTERM_BP_FAT	GO:0031328~positive regulation of cellular biosynthetic process	12	9.44882	0.00205699	EGR1, FOXK1, EPAS1, ZMIZ1, HIPK2, BARHL2, HIVEP3, ESRRG, NR4A1, FOXO3, NPAS4, PTMS	99	552	13588	2.98375
GOTERM_BP_FAT	GO:0009891~positive regulation of biosynthetic process	12	9.44882	0.00220709	EGR1, FOXK1, EPAS1, ZMIZ1, HIPK2, BARHL2, HIVEP3, ESRRG, NR4A1, FOXO3, NPAS4, PTMS	99	557	13588	2.95697
GOTERM_MF_FAT	GO:0016563~transcription activator activity	8	6.29921	0.00253494	EGR1, PPARD, FOXK1, HIVEP3, ESRRG, NR4A1, FOXO3, NPAS4	96	259	13288	4.27542
GOTERM_BP_FAT	GO:0006350~transcription	24	18.8976	0.00326147	EGR1, PPARD, AEBP1, SSBP3, POLR3K, FOXK1, EPAS1, IL16, EGR4, BARHL2, ESRRG, TLE3, NR4A1, NPAS4, CBFA2T3, MAZ, SP2, ZMIZ1, ZFP180, HIPK2, ATF7, HIVEP3, BCL6, NCOR2	99	1772	13588	1.85895
GOTERM_BP_FAT	GO:0045449~regulation of transcription	28	22.0472	0.00354379	AEBP1, PPARD, FOXK1, IL16, FOXO3, CBFA2T3, MAZ, TRAK1, BCL6, EGR1, SSBP3, POLR3K, EPAS1, EGR4, BARHL2, TLE3, ESRRG, NR4A1, FOSB, NPAS4, SP2, ZMIZ1, HIPK2, ZFP180, ATF7, HIVEP3, KDM6B, NCOR2	99	2227	13588	1.72567
GOTERM_BP_FAT	GO:0006355~regulation of transcription, DNA-dependent	21	16.5354	0.00358043	EGR1, PPARD, AEBP1, FOXK1, EPAS1, BARHL2, ESRRG, TLE3, NR4A1, FOXO3, FOSB, NPAS4, CBFA2T3, ZMIZ1, ZFP180, TRAK1, HIPK2, ATF7, BCL6, NCOR2, KDM6B	99	1465	13588	1.96744
SP_PIR_KEYWORDS	activator	10	7.87402	0.00432462	EGR1, PPARD, MAZ, FOXK1, EPAS1, SP2, ATF7, ESRRG, BCL6, NPAS4	117	484	17854	3.15286
GOTERM_BP_FAT	GO:0010604~positive regulation of macromolecule metabolic process	12	9.44882	0.00581158	EGR1, FOXK1, EPAS1, ZMIZ1, HIPK2, BARHL2, HIVEP3, ESRRG, NR4A1, FOXO3, NPAS4, PTMS	99	633	13588	2.60194
GOTERM_MF_FAT	GO:0043565~sequence-specific DNA binding	11	8.66142	0.00629887	PPARD, FOXK1, BARHL2, ATF7, ESRRG, NR4A1, BCL6, FOXO3, FOSB, KDM6B, NCOR2	96	556	13288	2.73846
GOTERM_BP_FAT	GO:0045941~positive regulation of transcription	10	7.87402	0.00725912	EGR1, FOXK1, EPAS1, ZMIZ1, HIPK2, HIVEP3, ESRRG, NR4A1, FOXO3, NPAS4	99	475	13588	2.88953
GOTERM_BP_FAT	GO:0010628~positive regulation of gene expression	10	7.87402	0.00859221	EGR1, FOXK1, EPAS1, ZMIZ1, HIPK2, HIVEP3, ESRRG, NR4A1, FOXO3, NPAS4	99	488	13588	2.81255
GOTERM_BP_FAT	GO:0045893~positive regulation of transcription, DNA-dependent	9	7.08661	0.0103181	EGR1, FOXK1, EPAS1, ZMIZ1, HIPK2, ESRRG, NR4A1, FOXO3, NPAS4	99	416	13588	2.96941
GOTERM_BP_FAT	GO:0051254~positive regulation of RNA metabolic process	9	7.08661	0.0107442	EGR1, FOXK1, EPAS1, ZMIZ1, HIPK2, ESRRG, NR4A1, FOXO3, NPAS4	99	419	13588	2.94814
GOTERM_BP_FAT	GO:0045935~positive regulation of nucleobase, nucleoside, nucleotide and nucleic acid metabolic process	10	7.87402	0.0112643	EGR1, FOXK1, EPAS1, ZMIZ1, HIPK2, HIVEP3, ESRRG, NR4A1, FOXO3, NPAS4	99	510	13588	2.69123
GOTERM_BP_FAT	GO:0051173~positive regulation of nitrogen compound metabolic process	10	7.87402	0.0135701	EGR1, FOXK1, EPAS1, ZMIZ1, HIPK2, HIVEP3, ESRRG, NR4A1, FOXO3, NPAS4	99	526	13588	2.60936
SP_PIR_KEYWORDS	nucleus	35	27.5591	0.0262747	PPARD, AEBP1, FOXK1, IL16, FOXO3, CBFA2T3, ZIC2, MAZ, POM121, BCL6, EGR1, ZFP36, SGK1, SSBP3, POLR3K, EPAS1, EGR4, BARHL2, TLE3, ESRRG, NR4A1, ARID1A, SYNPO2, FOSB, NPAS4, SF3A2, CDKN1A, SP2, ZMIZ1, ATF7, HIPK2, ZFP180, HIVEP3, KDM6B, NCOR2	117	3808	17854	1.40256
GOTERM_BP_FAT	GO:0045944~positive regulation of transcription from RNA polymerase II promoter	7	5.51181	0.0447759	EGR1, EPAS1, ZMIZ1, HIPK2, NR4A1, FOXO3, NPAS4	99	358	13588	2.68371
GOTERM_MF_FAT	GO:0003700~transcription factor activity	11	8.66142	0.0501684	EGR1, PPARD, FOXK1, EPAS1, BARHL2, ATF7, ESRRG, NR4A1, FOXO3, FOSB, CBFA2T3	96	776	13288	1.96209
GOTERM_CC_FAT	GO:0016604~nuclear body	3	2.3622	0.255552	ZMIZ1, HIPK2, NCOR2	87	142	12504	3.03643
GOTERM_CC_FAT	GO:0005654~nucleoplasm	6	4.72441	0.395146	EPAS1, ZMIZ1, HIPK2, NPAS4, CBFA2T3, NCOR2	87	599	12504	1.43964
GOTERM_CC_FAT	GO:0044451~nucleoplasm part	5	3.93701	0.472206	EPAS1, ZMIZ1, HIPK2, NPAS4, NCOR2	87	513	12504	1.40082
GOTERM_CC_FAT	GO:0043233~organelle lumen	8	6.29921	0.675158	EPAS1, ZMIZ1, HIPK2, PDK4, NPAS4, CBFA2T3, DBH, NCOR2	87	1136	12504	1.01214
GOTERM_CC_FAT	GO:0031974~membrane-enclosed lumen	8	6.29921	0.708791	EPAS1, ZMIZ1, HIPK2, PDK4, NPAS4, CBFA2T3, DBH, NCOR2	87	1174	12504	0.979381
GOTERM_CC_FAT	GO:0031981~nuclear lumen	6	4.72441	0.735437	EPAS1, ZMIZ1, HIPK2, NPAS4, CBFA2T3, NCOR2	87	883	12504	0.976608
GOTERM_CC_FAT	GO:0070013~intracellular organelle lumen	7	5.51181	0.802967	EPAS1, ZMIZ1, HIPK2, PDK4, NPAS4, CBFA2T3, NCOR2	87	1133	12504	0.887969
Annotation Cluster 4	Enrichment Score: 2.020466148541676
Category	Term	Count	%	PValue	Genes	List Total	Pop Hits	Pop Total	Fold Enrichment
GOTERM_BP_FAT	GO:0042593~glucose homeostasis	5	3.93701	0.000190517	PTCH1, FOXO3, DBH, VGF, NCOR2	99	40	13588	17.1566
GOTERM_BP_FAT	GO:0033500~carbohydrate homeostasis	5	3.93701	0.000190517	PTCH1, FOXO3, DBH, VGF, NCOR2	99	40	13588	17.1566
GOTERM_BP_FAT	GO:0048878~chemical homeostasis	11	8.66142	0.000296615	SGK1, PPARD, AIFM3, EPAS1, PTCH1, FOXO3, DBH, VGF, SLC9A3R1, NCOR2, SLC9A1	99	365	13588	4.13638
GOTERM_BP_FAT	GO:0042592~homeostatic process	13	10.2362	0.000985468	SGK1, PPARD, AIFM3, ANK1, EPAS1, BCL6, PTCH1, FOXO3, DBH, VGF, SLC9A3R1, NCOR2, SLC9A1	99	584	13588	3.05528
GOTERM_BP_FAT	GO:0050801~ion homeostasis	5	3.93701	0.161373	SGK1, PPARD, AIFM3, SLC9A3R1, SLC9A1	99	293	13588	2.34219
GOTERM_BP_FAT	GO:0006873~cellular ion homeostasis	4	3.14961	0.291075	SGK1, PPARD, AIFM3, SLC9A3R1	99	261	13588	2.10349
GOTERM_BP_FAT	GO:0055082~cellular chemical homeostasis	4	3.14961	0.304886	SGK1, PPARD, AIFM3, SLC9A3R1	99	268	13588	2.04855
GOTERM_BP_FAT	GO:0019725~cellular homeostasis	4	3.14961	0.451432	SGK1, PPARD, AIFM3, SLC9A3R1	99	343	13588	1.60061
Annotation Cluster 5	Enrichment Score: 1.9442140507814452
Category	Term	Count	%	PValue	Genes	List Total	Pop Hits	Pop Total	Fold Enrichment
SP_PIR_KEYWORDS	Secreted	22	17.3228	0.000297644	FMOD, MGAT4A, AEBP1, IL16, C3, KL, CRLF1, MGP, IGF2, SERPING1, LGALS9, MFRP, CBLN3, LGALS3BP, ACE, LECT1, SFRP1, F5, HTRA1, SOSTDC1, GDF10, CYR61	117	1420	17854	2.3642
GOTERM_CC_FAT	GO:0005576~extracellular region	24	18.8976	0.000750327	FMOD, MGAT4A, AEBP1, IL16, C3, KL, CRLF1, MGP, IGF2, SERPING1, VGF, LGALS9, MFRP, CBLN3, LGALS3BP, ACE, LECT1, SFRP1, F5, HTRA1, SOSTDC1, GDF10, PTCH1, CYR61	87	1680	12504	2.0532
SP_PIR_KEYWORDS	glycoprotein	39	30.7087	0.000951259	KCNC1, FMOD, AEBP1, KCNC3, LRRC8A, C3, PANX2, ATP1B2, SYT2, CRLF1, CNTFR, MFRP, LGALS3BP, ACE, LECT1, FOLR1, SOSTDC1, SLCO3A1, SELPLG, LFNG, MGAT4A, BST2, CAR14, KL, SERPING1, MRGPRF, DBH, SLCO1A5, FURIN, ABCG2, CBLN3, SFRP1, F5, SLC6A8, SLC6A5, GDF10, PTCH1, SEMA4D, SLC9A1	117	3600	17854	1.65315
UP_SEQ_FEATURE	glycosylation site:N-linked (GlcNAc...)	39	30.7087	0.00156973	KCNC1, FMOD, AEBP1, KCNC3, LRRC8A, C3, PANX2, ATP1B2, SYT2, CRLF1, CNTFR, MFRP, LGALS3BP, ACE, LECT1, FOLR1, SOSTDC1, SLCO3A1, SELPLG, LFNG, MGAT4A, BST2, CAR14, KL, SERPING1, MRGPRF, DBH, SLCO1A5, FURIN, ABCG2, CBLN3, SFRP1, F5, SLC6A8, SLC6A5, GDF10, PTCH1, SEMA4D, SLC9A1	113	3444	16021	1.60551
SP_PIR_KEYWORDS	disulfide bond	25	19.685	0.0265918	FMOD, ATP1B2, C3, CRLF1, CNTFR, MFRP, LGALS3BP, ACE, LECT1, FOLR1, SOSTDC1, SELPLG, CYR61, CAR14, MGP, IGF2, SERPING1, DBH, FURIN, ABCG2, CBLN3, F5, SFRP1, GDF10, SEMA4D	117	2469	17854	1.54514
UP_SEQ_FEATURE	disulfide bond	24	18.8976	0.0632245	FMOD, C3, CAR14, ATP1B2, CRLF1, MGP, IGF2, SERPING1, CNTFR, DBH, FURIN, MFRP, ABCG2, CBLN3, LGALS3BP, ACE, LECT1, F5, SFRP1, SOSTDC1, GDF10, SEMA4D, SELPLG, CYR61	113	2379	16021	1.4303
GOTERM_CC_FAT	GO:0044421~extracellular region part	10	7.87402	0.08386	FMOD, LGALS3BP, F5, IL16, C3, SOSTDC1, MGP, GDF10, IGF2, SERPING1	87	774	12504	1.8569
SP_PIR_KEYWORDS	signal	24	18.8976	0.208562	FMOD, AEBP1, C3, CAR14, KL, CRLF1, MGP, IGF2, SERPING1, CNTFR, FURIN, MFRP, CBLN3, LGALS3BP, ACE, SFRP1, F5, FOLR1, HTRA1, SOSTDC1, GDF10, SEMA4D, SELPLG, CYR61	117	2970	17854	1.23312
UP_SEQ_FEATURE	signal peptide	24	18.8976	0.324026	FMOD, AEBP1, C3, CAR14, KL, CRLF1, MGP, IGF2, SERPING1, CNTFR, FURIN, MFRP, CBLN3, LGALS3BP, ACE, SFRP1, F5, FOLR1, HTRA1, SOSTDC1, GDF10, SEMA4D, SELPLG, CYR61	113	2963	16021	1.14839
Annotation Cluster 6	Enrichment Score: 1.4723126445482593
Category	Term	Count	%	PValue	Genes	List Total	Pop Hits	Pop Total	Fold Enrichment
GOTERM_BP_FAT	GO:0006357~regulation of transcription from RNA polymerase II promoter	13	10.2362	0.00155487	EGR1, PPARD, EPAS1, FOXK1, NR4A1, FOXO3, NPAS4, ZMIZ1, TRAK1, HIPK2, BCL6, NCOR2, KDM6B	99	616	13588	2.89656
GOTERM_MF_FAT	GO:0043565~sequence-specific DNA binding	11	8.66142	0.00629887	PPARD, FOXK1, BARHL2, ATF7, ESRRG, NR4A1, BCL6, FOXO3, FOSB, KDM6B, NCOR2	96	556	13288	2.73846
GOTERM_MF_FAT	GO:0016564~transcription repressor activity	6	4.72441	0.0176229	AEBP1, PPARD, FOXK1, HIPK2, BCL6, NCOR2	96	211	13288	3.93602
GOTERM_BP_FAT	GO:0045892~negative regulation of transcription, DNA-dependent	7	5.51181	0.0239244	EGR1, PPARD, FOXK1, HIPK2, BCL6, KDM6B, NCOR2	99	308	13588	3.11938
GOTERM_BP_FAT	GO:0051253~negative regulation of RNA metabolic process	7	5.51181	0.0245991	EGR1, PPARD, FOXK1, HIPK2, BCL6, KDM6B, NCOR2	99	310	13588	3.09925
GOTERM_BP_FAT	GO:0000122~negative regulation of transcription from RNA polymerase II promoter	6	4.72441	0.0257978	EGR1, PPARD, HIPK2, BCL6, KDM6B, NCOR2	99	231	13588	3.565
GOTERM_BP_FAT	GO:0016481~negative regulation of transcription	7	5.51181	0.052175	EGR1, PPARD, FOXK1, HIPK2, BCL6, KDM6B, NCOR2	99	372	13588	2.58271
GOTERM_BP_FAT	GO:0045934~negative regulation of nucleobase, nucleoside, nucleotide and nucleic acid metabolic process	7	5.51181	0.0671579	EGR1, PPARD, FOXK1, HIPK2, BCL6, KDM6B, NCOR2	99	397	13588	2.42007
GOTERM_BP_FAT	GO:0051172~negative regulation of nitrogen compound metabolic process	7	5.51181	0.0697672	EGR1, PPARD, FOXK1, HIPK2, BCL6, KDM6B, NCOR2	99	401	13588	2.39593
GOTERM_BP_FAT	GO:0010605~negative regulation of macromolecule metabolic process	8	6.29921	0.0728899	EGR1, PPARD, FOXK1, HIPK2, BCL6, SERPING1, KDM6B, NCOR2	99	506	13588	2.17
GOTERM_BP_FAT	GO:0010629~negative regulation of gene expression	7	5.51181	0.0758522	EGR1, PPARD, FOXK1, HIPK2, BCL6, KDM6B, NCOR2	99	410	13588	2.34334
GOTERM_BP_FAT	GO:0010558~negative regulation of macromolecule biosynthetic process	7	5.51181	0.0815089	EGR1, PPARD, FOXK1, HIPK2, BCL6, KDM6B, NCOR2	99	418	13588	2.29849
GOTERM_BP_FAT	GO:0031327~negative regulation of cellular biosynthetic process	7	5.51181	0.0904284	EGR1, PPARD, FOXK1, HIPK2, BCL6, KDM6B, NCOR2	99	430	13588	2.23434
GOTERM_BP_FAT	GO:0009890~negative regulation of biosynthetic process	7	5.51181	0.0935165	EGR1, PPARD, FOXK1, HIPK2, BCL6, KDM6B, NCOR2	99	434	13588	2.21375
Annotation Cluster 7	Enrichment Score: 1.4605811114648273
Category	Term	Count	%	PValue	Genes	List Total	Pop Hits	Pop Total	Fold Enrichment
INTERPRO	IPR011497:Protease inhibitor, Kazal-type	3	2.3622	0.0195651	HTRA1, SLCO3A1, SLCO1A5	117	33	17763	13.8019
UP_SEQ_FEATURE	domain:Kazal-like	3	2.3622	0.0303381	HTRA1, SLCO3A1, SLCO1A5	113	39	16021	10.9061
INTERPRO	IPR002350:Proteinase inhibitor I1, Kazal	3	2.3622	0.0392429	HTRA1, SLCO3A1, SLCO1A5	117	48	17763	9.48878
SMART	SM00280:KAZAL	3	2.3622	0.0617224	HTRA1, SLCO3A1, SLCO1A5	78	48	9131	7.31651
Annotation Cluster 8	Enrichment Score: 1.3879190596449402
Category	Term	Count	%	PValue	Genes	List Total	Pop Hits	Pop Total	Fold Enrichment
SP_PIR_KEYWORDS	actin-binding	6	4.72441	0.0160544	SHROOM3, WIPF3, SYNPO2, MYH14, MTSS1L, PLEC	117	226	17854	4.05128
GOTERM_MF_FAT	GO:0003779~actin binding	7	5.51181	0.0171407	SHROOM3, GRID2IP, WIPF3, SYNPO2, MYH14, MTSS1L, PLEC	96	288	13288	3.36429
GOTERM_MF_FAT	GO:0008092~cytoskeletal protein binding	7	5.51181	0.076028	SHROOM3, GRID2IP, WIPF3, SYNPO2, MYH14, MTSS1L, PLEC	96	414	13288	2.34038
GOTERM_BP_FAT	GO:0030029~actin filament-based process	4	3.14961	0.134192	SHROOM3, GRID2IP, BCL6, MYH14	99	176	13588	3.11938
Annotation Cluster 9	Enrichment Score: 1.3279698419666834
Category	Term	Count	%	PValue	Genes	List Total	Pop Hits	Pop Total	Fold Enrichment
GOTERM_MF_FAT	GO:0016563~transcription activator activity	8	6.29921	0.00253494	EGR1, PPARD, FOXK1, HIVEP3, ESRRG, NR4A1, FOXO3, NPAS4	96	259	13288	4.27542
INTERPRO	IPR001628:Zinc finger, nuclear hormone receptor-type	3	2.3622	0.0377657	PPARD, ESRRG, NR4A1	117	47	17763	9.69067
INTERPRO	IPR001723:Steroid hormone receptor	3	2.3622	0.0392429	PPARD, ESRRG, NR4A1	117	48	17763	9.48878
INTERPRO	IPR000536:Nuclear hormone receptor, ligand-binding, core	3	2.3622	0.0407418	PPARD, ESRRG, NR4A1	117	49	17763	9.29513
INTERPRO	IPR008946:Nuclear hormone receptor, ligand-binding	3	2.3622	0.0407418	PPARD, ESRRG, NR4A1	117	49	17763	9.29513
UP_SEQ_FEATURE	DNA-binding region:Nuclear receptor	3	2.3622	0.0410643	PPARD, ESRRG, NR4A1	113	46	16021	9.24644
UP_SEQ_FEATURE	zinc finger region:NR C4-type	3	2.3622	0.0410643	PPARD, ESRRG, NR4A1	113	46	16021	9.24644
INTERPRO	IPR013088:Zinc finger, NHR/GATA-type	3	2.3622	0.0469479	PPARD, ESRRG, NR4A1	117	53	17763	8.59361
GOTERM_MF_FAT	GO:0003707~steroid hormone receptor activity	3	2.3622	0.0478724	PPARD, ESRRG, NR4A1	96	49	13288	8.47449
SMART	SM00399:ZnF_C4	3	2.3622	0.0594671	PPARD, ESRRG, NR4A1	78	47	9131	7.47218
GOTERM_MF_FAT	GO:0004879~ligand-dependent nuclear receptor activity	3	2.3622	0.060725	PPARD, ESRRG, NR4A1	96	56	13288	7.41518
SMART	SM00430:HOLI	3	2.3622	0.0640067	PPARD, ESRRG, NR4A1	78	49	9131	7.16719
SP_PIR_KEYWORDS	receptor	8	6.29921	0.997668	PPARD, FOLR1, CRLF1, ESRRG, NR4A1, MRGPRF, PTCH1, CNTFR	117	2465	17854	0.495248
Annotation Cluster 10	Enrichment Score: 1.2837905773303433
Category	Term	Count	%	PValue	Genes	List Total	Pop Hits	Pop Total	Fold Enrichment
GOTERM_BP_FAT	GO:0030097~hemopoiesis	7	5.51181	0.00958491	EGR1, ANK1, LRRC8A, EPAS1, BCL6, ITPKB, CBFA2T3	99	251	13588	3.82776
GOTERM_BP_FAT	GO:0048534~hemopoietic or lymphoid organ development	7	5.51181	0.0160079	EGR1, ANK1, LRRC8A, EPAS1, BCL6, ITPKB, CBFA2T3	99	281	13588	3.4191
GOTERM_BP_FAT	GO:0002521~leukocyte differentiation	5	3.93701	0.0193894	EGR1, LRRC8A, BCL6, ITPKB, CBFA2T3	99	142	13588	4.83284
GOTERM_BP_FAT	GO:0002520~immune system development	7	5.51181	0.0198415	EGR1, ANK1, LRRC8A, EPAS1, BCL6, ITPKB, CBFA2T3	99	295	13588	3.25684
GOTERM_BP_FAT	GO:0030099~myeloid cell differentiation	4	3.14961	0.0320996	ANK1, EPAS1, BCL6, CBFA2T3	99	96	13588	5.71886
GOTERM_BP_FAT	GO:0030218~erythrocyte differentiation	3	2.3622	0.0468662	ANK1, EPAS1, BCL6	99	48	13588	8.57828
GOTERM_BP_FAT	GO:0030098~lymphocyte differentiation	4	3.14961	0.049295	EGR1, LRRC8A, BCL6, ITPKB	99	114	13588	4.81588
GOTERM_BP_FAT	GO:0034101~erythrocyte homeostasis	3	2.3622	0.0522479	ANK1, EPAS1, BCL6	99	51	13588	8.07368
GOTERM_BP_FAT	GO:0046649~lymphocyte activation	4	3.14961	0.159483	EGR1, LRRC8A, BCL6, ITPKB	99	191	13588	2.8744
GOTERM_BP_FAT	GO:0048872~homeostasis of number of cells	3	2.3622	0.196066	ANK1, EPAS1, BCL6	99	113	13588	3.64387
GOTERM_BP_FAT	GO:0045321~leukocyte activation	4	3.14961	0.210054	EGR1, LRRC8A, BCL6, ITPKB	99	219	13588	2.5069
GOTERM_BP_FAT	GO:0001775~cell activation	4	3.14961	0.261683	EGR1, LRRC8A, BCL6, ITPKB	99	246	13588	2.23175
Annotation Cluster 11	Enrichment Score: 1.273664432076968
Category	Term	Count	%	PValue	Genes	List Total	Pop Hits	Pop Total	Fold Enrichment
GOTERM_BP_FAT	GO:0032101~regulation of response to external stimulus	5	3.93701	0.00652477	ZFP36, IL16, C3, BCL6, SERPING1	99	103	13588	6.66274
GOTERM_BP_FAT	GO:0050727~regulation of inflammatory response	4	3.14961	0.00803226	ZFP36, C3, BCL6, SERPING1	99	57	13588	9.63176
GOTERM_BP_FAT	GO:0002684~positive regulation of immune system process	5	3.93701	0.0617515	CDKN1A, C3, BCL6, ITPKB, SERPING1	99	206	13588	3.33137
GOTERM_BP_FAT	GO:0048585~negative regulation of response to stimulus	3	2.3622	0.0799466	ZFP36, BCL6, SERPING1	99	65	13588	6.33473
GOTERM_BP_FAT	GO:0002460~adaptive immune response based on somatic recombination of immune receptors built from immunoglobulin superfamily domains	3	2.3622	0.122936	C3, BCL6, SERPING1	99	84	13588	4.90188
GOTERM_BP_FAT	GO:0002250~adaptive immune response	3	2.3622	0.122936	C3, BCL6, SERPING1	99	84	13588	4.90188
GOTERM_BP_FAT	GO:0006955~immune response	7	5.51181	0.12473	POLR3K, C3, BCL6, SERPING1, OAS1A, PTMS, DBH	99	471	13588	2.03985
GOTERM_BP_FAT	GO:0002697~regulation of immune effector process	3	2.3622	0.132589	C3, BCL6, SERPING1	99	88	13588	4.67906
