# Supplementary material for: Transcriptome Analysis Reveals Altered Expression of Memory and Neurotransmission Associated Genes in the REM Sleep Deprived Rat Brain
Source: Front Mol Neurosci. 2017 Mar 17;10:67. doi: 10.3389/fnmol.2017.00067 (PMC5355427; doi:10.3389/fnmol.2017.00067)
Supplement: Supplementary file 3 [file Data_Sheet_3.XLSX]

## Sheet: TFs up regulated after REMSD
Transcription Factors up regulated after REMS deprivation
Gene Symbol	Name	p_value	Species
NR4A1	nuclear receptor subfamily 4, group A, member 1	0.0371466	Rattus norvegicus
MAZ	MYC-associated zinc finger protein (purine-binding transcription factor)	0.0478432	Rattus norvegicus
AEBP1	AE binding protein 1	0.0413853	Rattus norvegicus
KDM6B	jumonji domain containing 3	0.0378371	Rattus norvegicus
CBFA2T3	core-binding factor, runt domain, alpha subunit 2, translocated to, 3 (human)	0.0148952	Rattus norvegicus
ZFP180	zinc finger protein 180	0.0109033	Rattus norvegicus
ZMIZ1	zinc finger, MIZ-type containing 1	0.0163367	Rattus norvegicus
FOSB	FBJ osteosarcoma oncogene B	0.0447929	Rattus norvegicus
POLR3K	polymerase (RNA) III (DNA directed) polypeptide K, 12.3 kDa	0.00340239	Rattus norvegicus
EGR1	early growth response 1	0.00270374	Rattus norvegicus
PPARD	peroxisome proliferator-activated receptor delta	0.0358773	Rattus norvegicus
FOXK1	forkhead box K1	0.0482653	Rattus norvegicus
NCOR2	nuclear receptor co-repressor 2	0.0314525	Rattus norvegicus
SSBP3	single stranded DNA binding protein 3	0.0473679	Rattus norvegicus
IL16	interleukin 16	0.0180572	Rattus norvegicus
ATF7	activating transcription factor 7	0.0371581	Rattus norvegicus
EGR4	early growth response 4	0.0370219	Rattus norvegicus
SP2	Sp2 transcription factor	0.0418502	Rattus norvegicus
FOXO3	forkhead box O3	0.0384118	Rattus norvegicus
HIVEP3	human immunodeficiency virus type I enhancer binding protein 3	0.0317156	Rattus norvegicus
HIPK2	homeodomain interacting protein kinase 2	0.0402478	Rattus norvegicus
TLE3	transducin-like enhancer of split 3 (E(sp1) homolog, Drosophila)	0.0151848	Rattus norvegicus
NPAS4	neuronal PAS domain protein 4	0.00296504	Rattus norvegicus
ESRRG	estrogen-related receptor gamma	0.0415056	Rattus norvegicus
BARHL2	BarH-like homeobox 2	0.0305507	Rattus norvegicus
BCL6	B-cell CLL/lymphoma 6	0.0199299	Rattus norvegicus
EPAS1	endothelial PAS domain protein 1	0.0465549	Rattus norvegicus
