# Supplementary material for: Transcriptome Analysis Reveals Altered Expression of Memory and Neurotransmission Associated Genes in the REM Sleep Deprived Rat Brain
Source: Front Mol Neurosci. 2017 Mar 17;10:67. doi: 10.3389/fnmol.2017.00067 (PMC5355427; doi:10.3389/fnmol.2017.00067)
Supplement: Supplementary file 4 [file Data_Sheet_4.XLSX]

## Sheet: List ofdown (q<0.05) upon REMSD
	Down Regulated genes after REM Sleep Deprivation (q value <0.05)
REMS Deprived_FPKM	Free Moving Control_FPKM	log2(fold_change)	Gene Symbol	significant by q- Value	p_value	q_value	Protein names
2.23757	23.7057	3.40523	Hist2h3c2	yes	1.63117e-05	0.019968	Histone H3
4.39045	14.1053	1.6838	Lnpep	yes	3.07372e-05	0.033484	Leucyl-cystinyl aminopeptidase (Cystinyl aminopeptidase) (EC 3.4.11.3) (GP160) (Insulin-regulated membrane aminopeptidase) (Insulin-responsive aminopeptidase) (IRAP) (Oxytocinase) (OTase) (Placental leucine aminopeptidase) (P-LAP) (Vesicle protein of 165 kDa) (Vp165)
0	83.4029	1.79769e+308	Hist2h4	yes	1.05387e-07	0.000252571	Histone H4 [Cleaved into: Osteogenic growth peptide (OGP)]
0.458018	56.9957	6.95931	Hist1h4m	yes	3.69506e-06	0.00632541	Histone H4 [Cleaved into: Osteogenic growth peptide (OGP)]
1.59949	47.7896	4.90101	Pmch	yes	9.30367e-14	5.57429e-10	Pro-MCH [Cleaved into: Neuropeptide-glycine-glutamic acid (NGE) (Neuropeptide G-E); Neuropeptide-glutamic acid-isoleucine (NEI) (Neuropeptide E-I); Melanin-concentrating hormone (MCH)]
0.954767	22.3009	4.54581	Oxt	yes	3.64075e-07	0.000727118	Oxytocin-neurophysin 1 (OT-NPI) [Cleaved into: Oxytocin (Ocytocin); Neurophysin 1]
1.00911	29.624	4.87561	Avp	yes	5.80323e-09	1.7385e-05	Vasopressin-neurophysin 2-copeptin (AVP-NPII) [Cleaved into: Arg-vasopressin (Arginine-vasopressin); Neurophysin 2 (Neurophysin-I); Copeptin]
202.085	1271.58	2.65359	Hbb	yes	1.13796e-09	4.54537e-06	Hemoglobin subunit beta-1 (Beta-1-globin) (Hemoglobin beta chain, major-form) (Hemoglobin beta-1 chain)
0	13.254	1.79769e+308	Hist1h1d	yes	1.20744e-05	0.018086	Histone H1.4 (H1d)
1.32406	13316	13.2959	Rmrp	yes	0	0	NA
263.511	1002.14	1.92715	Bc1	yes	1.66636e-05	0.019968	NA
